# Supplementary material for: New data on the distribution, biology and ecology of the longhorn beetles from the area of South and East Kazakhstan (Coleoptera, Cerambycidae)
Source: Zookeys. 2018 Dec 11;(805):59–126. doi: 10.3897/zookeys.805.29660 (PMC6299065; doi:10.3897/zookeys.805.29660)
Supplement: XML Treatment for Psilotarsus brachypterus [file zookeys.805.29660-treatment1.xml]

<!DOCTYPE tp:taxon-treatment
  PUBLIC "-//TaxonX//DTD Taxonomic Treatment Publishing DTD v0 20100105//EN" "tax-treatment-NSO.dtd">
<tp:taxon-treatment xmlns:tp="http://www.plazi.org/taxpub"><tp:treatment-meta><kwd-group><label>Taxon classification</label><kwd><named-content xmlns:xlink="http://www.w3.org/1999/xlink" content-type="kingdom">Animalia</named-content></kwd><kwd><named-content xmlns:xlink="http://www.w3.org/1999/xlink" content-type="order">Coleoptera</named-content></kwd><kwd><named-content xmlns:xlink="http://www.w3.org/1999/xlink" content-type="family">Cerambycidae</named-content></kwd></kwd-group><mixed-citation publication-type="journal"><person-group><name><surname>Karpiński</surname><given-names>Lech</given-names></name><name><surname>Szczepański</surname><given-names>Wojciech T.</given-names></name><name><surname>lewa</surname><given-names>Radosław</given-names></name><name><surname>Walczak</surname><given-names>Marcin</given-names></name><name><surname>Hilszczański</surname><given-names>Jacek</given-names></name><name><surname>Kruszelnicki</surname><given-names>Lech</given-names></name><name><surname>Łoś</surname><given-names>Krzysztof</given-names></name><name><surname>Jaworski</surname><given-names>Tomasz</given-names></name><name><surname>Marek Bidas</surname><given-names/></name><name><surname>Tarwacki</surname><given-names>Grzegorz</given-names></name></person-group><article-title>New data on the distribution, biology and ecology of the longhorn beetles from the area of South and East Kazakhstan (<tp:taxon-name><tp:taxon-name-part taxon-name-part-type="order">Coleoptera</tp:taxon-name-part></tp:taxon-name>, <tp:taxon-name><tp:taxon-name-part taxon-name-part-type="family">Cerambycidae</tp:taxon-name-part></tp:taxon-name>)</article-title><source>Zookeys</source><day>11</day><month>12</month><year>2018</year><volume>2018</volume><issue>805</issue><fpage>59</fpage><lpage>126</lpage><pub-id pub-id-type="doi">10.3897/zookeys.805.29660</pub-id></mixed-citation></tp:treatment-meta><tp:nomenclature><tp:taxon-name>
                <tp:taxon-name-part taxon-name-part-type="genus" reg="Psilotarsus">Psilotarsus</tp:taxon-name-part>
                <tp:taxon-name-part taxon-name-part-type="species" reg="brachypterus">brachypterus</tp:taxon-name-part>
              </tp:taxon-name><tp:taxon-authority>(Gebler, 1830)</tp:taxon-authority></tp:nomenclature><tp:treatment-sec sec-type="remarks" id="SECID0EGYAE"><title>Remarks.</title><p>This species is widespread in Central Asia from the southern parts of Russia through most of the territory of Kazakhstan to Uzbekistan, Kyrgyzstan and northwestern China (<xref ref-type="bibr" rid="B17">Danilevsky 2000</xref>). Specimens of this species reach a length of 20–40 mm in the males and 24–45 mm in the females (up to 65 mm when measured to the end of an abdomen filled with eggs). Twelve-segmented antennae occur in both sexes. The females are flightless. The larvae develop on the roots of desert trees and shrubs (<xref ref-type="bibr" rid="B28">Danilevsky 2014a</xref>). <xref ref-type="bibr" rid="B59">Kostin (1973)</xref>, however, stated that <italic><tp:taxon-name><tp:taxon-name-part taxon-name-part-type="genus" reg="Psilotarsus">P.</tp:taxon-name-part><tp:taxon-name-part taxon-name-part-type="species" reg="brachypterus">brachypterus</tp:taxon-name-part></tp:taxon-name></italic> prefers shrub species, e.g. boyalych <italic><tp:taxon-name><tp:taxon-name-part taxon-name-part-type="genus" reg="Salsola">Salsola</tp:taxon-name-part></tp:taxon-name></italic> and teresken <italic><tp:taxon-name><tp:taxon-name-part taxon-name-part-type="genus" reg="Krascheninnikovia">Krascheninnikovia</tp:taxon-name-part></tp:taxon-name></italic>, in contrast to <italic><tp:taxon-name><tp:taxon-name-part taxon-name-part-type="genus" reg="Mesoprionus">Mesoprionus</tp:taxon-name-part><tp:taxon-name-part taxon-name-part-type="species" reg="angustatus">angustatus</tp:taxon-name-part></tp:taxon-name></italic> (Jakovlev, 1887) larvae, which feed on saxaul <italic><tp:taxon-name><tp:taxon-name-part taxon-name-part-type="genus" reg="Haloxylon">Haloxylon</tp:taxon-name-part></tp:taxon-name></italic>. Our own observations seem to support this thesis since we did not notice any trees or higher ligneous shrubs at the localities of both of the subspecies that were examined. There were the typical habitats of <italic><tp:taxon-name><tp:taxon-name-part taxon-name-part-type="genus" reg="Artemisia">Artemisia</tp:taxon-name-part></tp:taxon-name></italic>- or semi-shrub/dwarf semi-shrub deserts. According to <xref ref-type="bibr" rid="B28">Danilevsky (2014a)</xref>, the seasonal activity of adults is rather short and only lasts about two weeks; however, based on the data from the labels, it can vary greatly depending on the year – from May to the end of July. On the other hand, the daily activity presumably may differ depending on the particular population or the weather conditions.</p><p>Five subspecies are described in this species, four of which are known to occur in Kazakhstan: <italic><tp:taxon-name><tp:taxon-name-part taxon-name-part-type="genus" reg="Psilotarsus">Psilotarsus</tp:taxon-name-part><tp:taxon-name-part taxon-name-part-type="species" reg="brachypterus">brachypterus</tp:taxon-name-part><tp:taxon-name-part taxon-name-part-type="subspecies" reg="aralensis">aralensis</tp:taxon-name-part></tp:taxon-name></italic> (Danilevsky, 2000), <italic><tp:taxon-name><tp:taxon-name-part taxon-name-part-type="genus" reg="Psilotarsus">P.</tp:taxon-name-part><tp:taxon-name-part taxon-name-part-type="species" reg="brachypterus">b.</tp:taxon-name-part><tp:taxon-name-part taxon-name-part-type="subspecies" reg="brachypterus">brachypterus</tp:taxon-name-part></tp:taxon-name></italic> (Gebler, 1830), <italic><tp:taxon-name><tp:taxon-name-part taxon-name-part-type="genus" reg="Psilotarsus">P.</tp:taxon-name-part><tp:taxon-name-part taxon-name-part-type="species" reg="brachypterus">b.</tp:taxon-name-part><tp:taxon-name-part taxon-name-part-type="subspecies" reg="hemipterus">hemipterus</tp:taxon-name-part></tp:taxon-name></italic> (Motschulsky, 1845) and <italic><tp:taxon-name><tp:taxon-name-part taxon-name-part-type="genus" reg="Psilotarsus">P.</tp:taxon-name-part><tp:taxon-name-part taxon-name-part-type="species" reg="brachypterus">b.</tp:taxon-name-part><tp:taxon-name-part taxon-name-part-type="subspecies" reg="pubiventris">pubiventris</tp:taxon-name-part></tp:taxon-name></italic> (Semenov, 1900). The fifth subspecies – <italic><tp:taxon-name><tp:taxon-name-part taxon-name-part-type="genus" reg="Psilotarsus">P.</tp:taxon-name-part><tp:taxon-name-part taxon-name-part-type="species" reg="brachypterus">b.</tp:taxon-name-part><tp:taxon-name-part taxon-name-part-type="subspecies" reg="alpherakii">alpherakii</tp:taxon-name-part></tp:taxon-name></italic> (Semenov, 1900) is distributed exclusively in Xinjiang Province of China (<xref ref-type="bibr" rid="B31">Danilevsky 2018a</xref>). A closely related species – <italic><tp:taxon-name><tp:taxon-name-part taxon-name-part-type="genus" reg="Psilotarsus">Psilotarsus</tp:taxon-name-part><tp:taxon-name-part taxon-name-part-type="species" reg="hirticollis">hirticollis</tp:taxon-name-part></tp:taxon-name></italic> Motschulsky, 1860, which is very numerous in Kazakhstan, also consists of several subspecies.</p><p>This species is highly variable in many morphological features even within the same population, however, our own observations indicated clear differences between the two taxa collected – <italic><tp:taxon-name><tp:taxon-name-part taxon-name-part-type="genus" reg="Psilotarsus">P.</tp:taxon-name-part><tp:taxon-name-part taxon-name-part-type="species" reg="brachypterus">b.</tp:taxon-name-part><tp:taxon-name-part taxon-name-part-type="subspecies" reg="brachypterus">brachypterus</tp:taxon-name-part></tp:taxon-name></italic> and <italic><tp:taxon-name><tp:taxon-name-part taxon-name-part-type="genus" reg="Psilotarsus">P.</tp:taxon-name-part><tp:taxon-name-part taxon-name-part-type="species" reg="brachypterus">b.</tp:taxon-name-part><tp:taxon-name-part taxon-name-part-type="subspecies" reg="pubiventris">pubiventris</tp:taxon-name-part></tp:taxon-name></italic>, primarily in the type of pubescence and the sculpture of the pronotum as well as in the size and corpulence of the body. Specimens of the nominotypical subspecies are significantly smaller and slender; even the females are noticeably smaller in size than the males of <italic><tp:taxon-name><tp:taxon-name-part taxon-name-part-type="genus" reg="Psilotarsus">P.</tp:taxon-name-part><tp:taxon-name-part taxon-name-part-type="species" reg="brachypterus">b.</tp:taxon-name-part><tp:taxon-name-part taxon-name-part-type="subspecies" reg="pubiventris">pubiventris</tp:taxon-name-part></tp:taxon-name></italic>. The pronotum in the males of the nominative subspecies is almost entirely hairless, <!--PageBreak-->smoother and lustrous with a sparse and fine punctuation, while it is definitely hairier and matted with coarse and dense, locally wrinkled punctuation in <italic><tp:taxon-name><tp:taxon-name-part taxon-name-part-type="genus" reg="Psilotarsus">P.</tp:taxon-name-part><tp:taxon-name-part taxon-name-part-type="species" reg="brachypterus">b.</tp:taxon-name-part><tp:taxon-name-part taxon-name-part-type="subspecies" reg="pubiventris">pubiventris</tp:taxon-name-part></tp:taxon-name></italic>.</p></tp:treatment-sec><ref-list><ref id="B17"><mixed-citation xmlns:xlink="http://www.w3.org/1999/xlink" xlink:type="simple"><person-group><name name-style="western"><surname>Danilevsky</surname><given-names>ML</given-names></name></person-group> (<year>2000</year>) <article-title>Review of genus <italic><tp:taxon-name><tp:taxon-name-part taxon-name-part-type="genus">Psilotarsus</tp:taxon-name-part></tp:taxon-name></italic> Motschulsky, 1860 (<tp:taxon-name><tp:taxon-name-part taxon-name-part-type="order">Coleoptera</tp:taxon-name-part></tp:taxon-name>, <tp:taxon-name><tp:taxon-name-part taxon-name-part-type="family">Cerambycidae</tp:taxon-name-part></tp:taxon-name>, <tp:taxon-name><tp:taxon-name-part taxon-name-part-type="subfamily">Prioninae</tp:taxon-name-part></tp:taxon-name>).</article-title><source>Les cahiers Magellanes</source><volume>3</volume>: <fpage>1</fpage>–<lpage>34</lpage>.</mixed-citation></ref><ref id="B28"><mixed-citation xmlns:xlink="http://www.w3.org/1999/xlink" xlink:type="simple"><person-group><name name-style="western"><surname>Danilevsky</surname><given-names>ML</given-names></name></person-group> (<year>2014a</year>) <source>Longicorn beetles (<tp:taxon-name><tp:taxon-name-part taxon-name-part-type="order">Coleoptera</tp:taxon-name-part></tp:taxon-name>, <tp:taxon-name><tp:taxon-name-part taxon-name-part-type="superfamily">Cerambycoidea</tp:taxon-name-part></tp:taxon-name>) of Russia and adjacent countries. Part 1.</source><publisher-name>Institute of Ecology and Evolution</publisher-name>, <publisher-loc>Russian Academy of Sciences, Moskwa</publisher-loc>, <size units="page">517 pp</size>.</mixed-citation></ref><ref id="B59"><mixed-citation xmlns:xlink="http://www.w3.org/1999/xlink" xlink:type="simple"><person-group><name name-style="western"><surname>Kostin</surname><given-names>IA</given-names></name></person-group> (<year>1973</year>) Zhuki-dendrofagi Kazakhstana (korojedy, drovoseki, zlatki). [Dendrophagous Beetles of Kazakhstan (<tp:taxon-name><tp:taxon-name-part taxon-name-part-type="family">Buprestidae</tp:taxon-name-part></tp:taxon-name>, <tp:taxon-name><tp:taxon-name-part taxon-name-part-type="family">Cerambycidae</tp:taxon-name-part></tp:taxon-name>, <tp:taxon-name><tp:taxon-name-part taxon-name-part-type="family">Ipidae</tp:taxon-name-part></tp:taxon-name>)]. Izdatel’stvo Instituta Zoologii Academii Nauk Kazakhskoi SSR, Alma-Ata: 278 pp. [In Russian]</mixed-citation></ref><ref id="B31"><mixed-citation xmlns:xlink="http://www.w3.org/1999/xlink" xlink:type="simple"><person-group><name name-style="western"><surname>Danilevsky</surname><given-names>ML</given-names></name></person-group> (<year>2018a</year>) Catalogue of Palaearctic <tp:taxon-name><tp:taxon-name-part taxon-name-part-type="superfamily">Cerambycoidea</tp:taxon-name-part></tp:taxon-name>. <ext-link xlink:type="simple" ext-link-type="uri" xlink:href="http://cerambycidae.net/catalog.pdf">http://cerambycidae.net/catalog.pdf</ext-link> [accessed on 16 August 2018]</mixed-citation></ref></ref-list></tp:taxon-treatment>
