# Supplementary material for: New data on the distribution, biology and ecology of the longhorn beetles from the area of South and East Kazakhstan (Coleoptera, Cerambycidae)
Source: Zookeys. 2018 Dec 11;(805):59–126. doi: 10.3897/zookeys.805.29660 (PMC6299065; doi:10.3897/zookeys.805.29660)
Supplement: XML Treatment for Lepturalia nigripes rufipennis [file zookeys.805.29660-treatment8.xml]

<!DOCTYPE tp:taxon-treatment
  PUBLIC "-//TaxonX//DTD Taxonomic Treatment Publishing DTD v0 20100105//EN" "tax-treatment-NSO.dtd">
<tp:taxon-treatment xmlns:tp="http://www.plazi.org/taxpub"><tp:treatment-meta><kwd-group><label>Taxon classification</label><kwd><named-content xmlns:xlink="http://www.w3.org/1999/xlink" content-type="kingdom">Animalia</named-content></kwd><kwd><named-content xmlns:xlink="http://www.w3.org/1999/xlink" content-type="order">Coleoptera</named-content></kwd><kwd><named-content xmlns:xlink="http://www.w3.org/1999/xlink" content-type="family">Cerambycidae</named-content></kwd></kwd-group><mixed-citation publication-type="journal"><person-group><name><surname>Karpiński</surname><given-names>Lech</given-names></name><name><surname>Szczepański</surname><given-names>Wojciech T.</given-names></name><name><surname>lewa</surname><given-names>Radosław</given-names></name><name><surname>Walczak</surname><given-names>Marcin</given-names></name><name><surname>Hilszczański</surname><given-names>Jacek</given-names></name><name><surname>Kruszelnicki</surname><given-names>Lech</given-names></name><name><surname>Łoś</surname><given-names>Krzysztof</given-names></name><name><surname>Jaworski</surname><given-names>Tomasz</given-names></name><name><surname>Marek Bidas</surname><given-names/></name><name><surname>Tarwacki</surname><given-names>Grzegorz</given-names></name></person-group><article-title>New data on the distribution, biology and ecology of the longhorn beetles from the area of South and East Kazakhstan (<tp:taxon-name><tp:taxon-name-part taxon-name-part-type="order">Coleoptera</tp:taxon-name-part></tp:taxon-name>, <tp:taxon-name><tp:taxon-name-part taxon-name-part-type="family">Cerambycidae</tp:taxon-name-part></tp:taxon-name>)</article-title><source>Zookeys</source><day>11</day><month>12</month><year>2018</year><volume>2018</volume><issue>805</issue><fpage>59</fpage><lpage>126</lpage><pub-id pub-id-type="doi">10.3897/zookeys.805.29660</pub-id></mixed-citation></tp:treatment-meta><tp:nomenclature><tp:taxon-name>
                <tp:taxon-name-part taxon-name-part-type="genus" reg="Lepturalia">Lepturalia</tp:taxon-name-part>
                <tp:taxon-name-part taxon-name-part-type="species" reg="nigripes">nigripes</tp:taxon-name-part>
                <tp:taxon-name-part taxon-name-part-type="subspecies" reg="rufipennis">rufipennis</tp:taxon-name-part>
              </tp:taxon-name><tp:taxon-authority>(Blessig, 1873)</tp:taxon-authority><xref ref-type="fig" rid="F2">Fig. 1I, J</xref><!--PageBreak--><!--PageBreak--></tp:nomenclature><tp:treatment-sec sec-type="material" id="SECID0EI2AG"><title>Material examined.</title><p>East Kazakhstan Region: 25 km W of Tarbagatay [Тарбагатай] (<named-content xmlns:xlink="http://www.w3.org/1999/xlink" content-type="dwc:verbatimCoordinates" xlink:type="simple"><named-content content-type="geo-json" specific-use="{&#34;type&#34;:&#34;Point&#34;,&#34;coordinates&#34;:[81.816667,47.833333]}" id="NCID0ER2AG" xlink:type="simple">47°50'N, 81°49'E</named-content></named-content>), 878 m a.s.l., 16 VI 2017, 1♂, leg. <abbrev xmlns:xlink="http://www.w3.org/1999/xlink" xlink:title="Marcin Walczak" id="ABBRID0EW2AG" xlink:type="simple">MW</abbrev>; Putintsevo [Путинцево] env. (<named-content xmlns:xlink="http://www.w3.org/1999/xlink" content-type="dwc:verbatimCoordinates" xlink:type="simple"><named-content content-type="geo-json" specific-use="{&#34;type&#34;:&#34;Point&#34;,&#34;coordinates&#34;:[84.350000,49.866667]}" id="NCID0E42AG" xlink:type="simple">49°52'N, 84°21'E</named-content></named-content>), 472 m a.s.l., 19–23 VI 2017, 2♂♂, leg. <abbrev xmlns:xlink="http://www.w3.org/1999/xlink" xlink:title="Lech Karpiński" id="ABBRID0EC3AG" xlink:type="simple">LK</abbrev>; 3♂♂, 1♀, leg. <abbrev xmlns:xlink="http://www.w3.org/1999/xlink" xlink:title="Marcin Walczak" id="ABBRID0EG3AG" xlink:type="simple">MW</abbrev>; 1♀, leg. <abbrev xmlns:xlink="http://www.w3.org/1999/xlink" xlink:title="Marek Bidas" id="ABBRID0EK3AG" xlink:type="simple">MB</abbrev>; Bykovo [Быково] env. (<named-content xmlns:xlink="http://www.w3.org/1999/xlink" content-type="dwc:verbatimCoordinates" xlink:type="simple"><named-content content-type="geo-json" specific-use="{&#34;type&#34;:&#34;Point&#34;,&#34;coordinates&#34;:[84.550000,49.650000]}" id="NCID0ER3AG" xlink:type="simple">49°39'N, 84°33'E</named-content></named-content>), 570 m a.s.l., 24 VI 2017, 5♂♂, 1♀, leg. <abbrev xmlns:xlink="http://www.w3.org/1999/xlink" xlink:title="Wojciech T. Szczepański" id="ABBRID0EW3AG" xlink:type="simple">WTS</abbrev>; 2♂♂, 2♀♀, leg. <abbrev xmlns:xlink="http://www.w3.org/1999/xlink" xlink:title="Lech Karpiński" id="ABBRID0E13AG" xlink:type="simple">LK</abbrev>; 2♂♂, 3♀♀, leg. <abbrev xmlns:xlink="http://www.w3.org/1999/xlink" xlink:title="Marek Bidas" id="ABBRID0E53AG" xlink:type="simple">MB</abbrev>; 2♂♂, 1♀, leg. <abbrev xmlns:xlink="http://www.w3.org/1999/xlink" xlink:title="Marcin Walczak" id="ABBRID0EC4AG" xlink:type="simple">MW</abbrev>.</p></tp:treatment-sec><tp:treatment-sec sec-type="remarks" id="SECID0EG4AG"><title>Remarks.</title><p>This is a temperate Palaearctic species that is distributed from northeastern Europe to the Far East (<xref ref-type="bibr" rid="B83">Švácha and Danilevsky 1989</xref>, <xref ref-type="bibr" rid="B78">Sama 2002</xref>). The taxon was discussed in a previous paper concerning the longhorn beetles of Mongolia (<xref ref-type="bibr" rid="B56">Karpiński et al. 2018</xref>).</p><p>Although the nominotypical subspecies – <italic><tp:taxon-name><tp:taxon-name-part taxon-name-part-type="genus" reg="Lepturalia">Lepturalia</tp:taxon-name-part><tp:taxon-name-part taxon-name-part-type="species" reg="nigripes">nigripes</tp:taxon-name-part><tp:taxon-name-part taxon-name-part-type="subspecies" reg="nigripes">nigripes</tp:taxon-name-part></tp:taxon-name></italic> (DeGeer, 1873) is distributed in the western part of the range, both taxa can be found in Kazakhstan. A transitional zone between these two forms is situated in the Ural Mountains. According to <xref ref-type="bibr" rid="B9">Danilevskaya et al. (2009)</xref>, both subspecies occur together in the eastern part of European Russia and in West Siberia, e.g. in the Orenburg region where several populations are known to consist of two different colour forms. However, although specimens with red elytra can be found sporadically in Western Europe, no yellow forms are known from East Siberia or further eastwards.</p><p>Our own observations indicate that this taxon is moderately frequent in the mountain and foothill zone in northeastern Kazakhstan, particularly in more afforested areas. About twenty specimens were collected on the flowers of various plants (e.g. <tp:taxon-name><tp:taxon-name-part taxon-name-part-type="family">Apiaceae</tp:taxon-name-part></tp:taxon-name>, <italic><tp:taxon-name><tp:taxon-name-part taxon-name-part-type="genus" reg="Rosa">Rosa</tp:taxon-name-part></tp:taxon-name></italic> sp.) in habitats such as riverine bushes with <italic><tp:taxon-name><tp:taxon-name-part taxon-name-part-type="genus" reg="Caragana">Caragana</tp:taxon-name-part></tp:taxon-name></italic> shrubs, a mixed forest in the foothills of the West Altai Mountains and at the edge of a mountain deciduous grove that consisted mainly of <italic><tp:taxon-name><tp:taxon-name-part taxon-name-part-type="genus" reg="Populus">Populus</tp:taxon-name-part></tp:taxon-name></italic>, <italic><tp:taxon-name><tp:taxon-name-part taxon-name-part-type="genus" reg="Betula">Betula</tp:taxon-name-part></tp:taxon-name></italic> and <italic><tp:taxon-name><tp:taxon-name-part taxon-name-part-type="genus" reg="Salix">Salix</tp:taxon-name-part></tp:taxon-name></italic> (Fig. <xref ref-type="fig" rid="F16">15C</xref>). Birches occurred in all of these sites.</p><!--PageBreak--></tp:treatment-sec><tp:treatment-sec><!--Section generated to contain objects referenced in tp:taxon-treatment.--><fig id="F2" position="float" orientation="portrait"><label>Figure 1.</label><caption><p>Photos of longhorn beetles specimens collected during the expedition to Kazakhstan in 2017: <bold>A</bold><italic><tp:taxon-name><tp:taxon-name-part taxon-name-part-type="genus" reg="Psilotarsus">Psilotarsus</tp:taxon-name-part><tp:taxon-name-part taxon-name-part-type="species" reg="brachypterus">brachypterus</tp:taxon-name-part><tp:taxon-name-part taxon-name-part-type="subspecies" reg="brachypterus">brachypterus</tp:taxon-name-part></tp:taxon-name></italic> (male) <bold>B</bold><italic><tp:taxon-name><tp:taxon-name-part taxon-name-part-type="genus" reg="Psilotarsus">P.</tp:taxon-name-part><tp:taxon-name-part taxon-name-part-type="species" reg="brachypterus">brachypterus</tp:taxon-name-part><tp:taxon-name-part taxon-name-part-type="subspecies" reg="brachypterus">brachypterus</tp:taxon-name-part></tp:taxon-name></italic> (female) <bold>C</bold><italic><tp:taxon-name><tp:taxon-name-part taxon-name-part-type="genus" reg="Psilotarsus">P.</tp:taxon-name-part><tp:taxon-name-part taxon-name-part-type="species" reg="brachypterus">brachypterus</tp:taxon-name-part><tp:taxon-name-part taxon-name-part-type="subspecies" reg="brachypterus">brachypterus</tp:taxon-name-part></tp:taxon-name></italic> (female, abdomen filled with eggs) <bold>D</bold><italic><tp:taxon-name><tp:taxon-name-part taxon-name-part-type="genus" reg="Psilotarsus">P.</tp:taxon-name-part><tp:taxon-name-part taxon-name-part-type="species" reg="brachypterus">brachypterus</tp:taxon-name-part><tp:taxon-name-part taxon-name-part-type="subspecies" reg="pubiventris">pubiventris</tp:taxon-name-part></tp:taxon-name></italic> (male) <bold>E</bold><italic><tp:taxon-name><tp:taxon-name-part taxon-name-part-type="genus" reg="Psilotarsus">P.</tp:taxon-name-part><tp:taxon-name-part taxon-name-part-type="species" reg="brachypterus">brachypterus</tp:taxon-name-part><tp:taxon-name-part taxon-name-part-type="subspecies" reg="pubiventris">pubiventris</tp:taxon-name-part></tp:taxon-name></italic> (female) <bold>F</bold><italic><tp:taxon-name><tp:taxon-name-part taxon-name-part-type="genus" reg="Psilotarsus">P.</tp:taxon-name-part><tp:taxon-name-part taxon-name-part-type="species" reg="brachypterus">brachypterus</tp:taxon-name-part><tp:taxon-name-part taxon-name-part-type="subspecies" reg="pubiventris">pubiventris</tp:taxon-name-part></tp:taxon-name></italic> (female, abdomen filled with eggs) <bold>G</bold><italic><tp:taxon-name><tp:taxon-name-part taxon-name-part-type="genus" reg="Leptura">Leptura</tp:taxon-name-part><tp:taxon-name-part taxon-name-part-type="species" reg="duodecimguttata">duodecimguttata</tp:taxon-name-part></tp:taxon-name></italic> (male) <bold>H</bold><italic><tp:taxon-name><tp:taxon-name-part taxon-name-part-type="genus" reg="Leptura">L.</tp:taxon-name-part><tp:taxon-name-part taxon-name-part-type="species" reg="duodecimguttata">duodecimguttata</tp:taxon-name-part></tp:taxon-name></italic> (female) <bold>I</bold><italic><tp:taxon-name><tp:taxon-name-part taxon-name-part-type="genus" reg="Lepturalia">Lepturalia</tp:taxon-name-part><tp:taxon-name-part taxon-name-part-type="species" reg="nigripes">nigripes</tp:taxon-name-part><tp:taxon-name-part taxon-name-part-type="subspecies" reg="rufipennis">rufipennis</tp:taxon-name-part></tp:taxon-name></italic> (male) <bold>J</bold><italic><tp:taxon-name><tp:taxon-name-part taxon-name-part-type="genus" reg="Lepturalia">L.</tp:taxon-name-part><tp:taxon-name-part taxon-name-part-type="species" reg="nigripes">nigripes</tp:taxon-name-part><tp:taxon-name-part taxon-name-part-type="subspecies" reg="rufipennis">rufipennis</tp:taxon-name-part></tp:taxon-name></italic> (female).</p></caption><graphic xmlns:xlink="http://www.w3.org/1999/xlink" xlink:href="zookeys-805-059-g002.jpg" position="float" orientation="portrait" xlink:type="simple" id="oo_248765.jpg"/></fig><fig id="F16" position="float" orientation="portrait"><label>Figure 15.</label><caption><p>Field photos of habitats of typical Kazakh cerambycid species and some methods used: <bold>A</bold> general view on Sibinka River valley, the habitat of several collected species <bold>B</bold> pea shrubs on stony hills in Sibinka River valley, the habitat of <italic><tp:taxon-name><tp:taxon-name-part taxon-name-part-type="genus" reg="Stenocorus">Stenocorus</tp:taxon-name-part><tp:taxon-name-part taxon-name-part-type="species" reg="minutus">minutus</tp:taxon-name-part></tp:taxon-name></italic> and <italic><tp:taxon-name><tp:taxon-name-part taxon-name-part-type="genus" reg="Anoplistes">Anoplistes</tp:taxon-name-part><tp:taxon-name-part taxon-name-part-type="species" reg="halodendri">halodendri</tp:taxon-name-part><tp:taxon-name-part taxon-name-part-type="subspecies" reg="halodendri">halodendri</tp:taxon-name-part></tp:taxon-name></italic><bold>C</bold> mountain deciduous grove in Bykovo environs, the habitat of numerous collected species <bold>D</bold> general view on mountain deciduous forest along the Khamir River in Putinsevo environs, the habitat of numerous collected species <bold>E</bold> river bank with poplar windfalls, the habitat of <italic><tp:taxon-name><tp:taxon-name-part taxon-name-part-type="genus" reg="Saperda">Saperda</tp:taxon-name-part><tp:taxon-name-part taxon-name-part-type="species" reg="alberti">alberti</tp:taxon-name-part></tp:taxon-name></italic><bold>F</bold> wine trap in poplars forest, the habitat of <italic>inter alia <tp:taxon-name><tp:taxon-name-part taxon-name-part-type="genus" reg="Macroleptura">Macroleptura</tp:taxon-name-part><tp:taxon-name-part taxon-name-part-type="species" reg="thoracica">thoracica</tp:taxon-name-part></tp:taxon-name></italic>, <italic><tp:taxon-name><tp:taxon-name-part taxon-name-part-type="genus" reg="Rhaphuma">Rhaphuma</tp:taxon-name-part><tp:taxon-name-part taxon-name-part-type="species" reg="gracilipes">gracilipes</tp:taxon-name-part></tp:taxon-name></italic> and <italic><tp:taxon-name><tp:taxon-name-part taxon-name-part-type="genus" reg="Exocentrus">Exocentrus</tp:taxon-name-part><tp:taxon-name-part taxon-name-part-type="species" reg="stierlini">stierlini</tp:taxon-name-part></tp:taxon-name></italic><bold>G</bold> attracting insects to artificial light source in <italic><tp:taxon-name><tp:taxon-name-part taxon-name-part-type="genus" reg="Artemisia">Artemisia</tp:taxon-name-part></tp:taxon-name></italic>-desert habitat <bold>H</bold> attracting insects to artificial light source at the edge of a mountain deciduous forest.</p></caption><graphic xmlns:xlink="http://www.w3.org/1999/xlink" xlink:href="zookeys-805-059-g016.jpg" position="float" orientation="portrait" xlink:type="simple" id="oo_248779.jpg"/></fig></tp:treatment-sec><ref-list><ref id="B83"><mixed-citation xmlns:xlink="http://www.w3.org/1999/xlink" xlink:type="simple"><person-group><name name-style="western"><surname>Švácha</surname><given-names>P</given-names></name><name name-style="western"><surname>Danilevsky</surname><given-names>ML</given-names></name></person-group> (<year>1989</year>) <article-title>Cerambycoid larvae of Europe and Soviet Union (<tp:taxon-name><tp:taxon-name-part taxon-name-part-type="order">Coleoptera</tp:taxon-name-part></tp:taxon-name>, <tp:taxon-name><tp:taxon-name-part taxon-name-part-type="superfamily">Cerambycoidea</tp:taxon-name-part></tp:taxon-name>). Part III. Acta Universitatis <tp:taxon-name><tp:taxon-name-part taxon-name-part-type="subfamily">Carolinae</tp:taxon-name-part></tp:taxon-name>.</article-title><source>Biologica</source><volume>32</volume>(<issue>1–2</issue>): <fpage>1</fpage>–<lpage>205</lpage>.</mixed-citation></ref><ref id="B78"><mixed-citation xmlns:xlink="http://www.w3.org/1999/xlink" xlink:type="simple"><person-group><name name-style="western"><surname>Sama</surname><given-names>G</given-names></name></person-group> (<year>2002</year>) <source>Atlas of the <tp:taxon-name><tp:taxon-name-part taxon-name-part-type="family">Cerambycidae</tp:taxon-name-part></tp:taxon-name> of Europe and the Mediterranean Area. Vol.</source><publisher-name>1</publisher-name>, <publisher-loc>Northern, Western, Central and Eastern Europe, British Isles and Continental Europe from France (excl. Corsica) to Scandinavia and Urals</publisher-loc>, <size units="page">173 pp</size>.</mixed-citation></ref><ref id="B56"><mixed-citation xmlns:xlink="http://www.w3.org/1999/xlink" xlink:type="simple"><person-group><name name-style="western"><surname>Karpiński</surname><given-names>L</given-names></name><name name-style="western"><surname>Szczepański</surname><given-names>WT</given-names></name><name name-style="western"><surname>Boldgiv</surname><given-names>B</given-names></name><name name-style="western"><surname>Walczak</surname><given-names>M</given-names></name></person-group> (<year>2018</year>) <article-title>New data on the longhorn beetles of Mongolia with particular emphasis on the genus <italic><tp:taxon-name><tp:taxon-name-part taxon-name-part-type="genus">Eodorcadion</tp:taxon-name-part></tp:taxon-name></italic> Breuning, 1947 (<tp:taxon-name><tp:taxon-name-part taxon-name-part-type="order">Coleoptera</tp:taxon-name-part></tp:taxon-name>, <tp:taxon-name><tp:taxon-name-part taxon-name-part-type="family">Cerambycidae</tp:taxon-name-part></tp:taxon-name>).</article-title><source>ZooKeys</source><volume>739</volume>: <fpage>107</fpage>–<lpage>150</lpage>. <ext-link xlink:type="simple" ext-link-type="doi" xlink:href="10.3897/zookeys.739.23675">https://doi.org/10.3897/zookeys.739.23675</ext-link></mixed-citation></ref><ref id="B9"><mixed-citation xmlns:xlink="http://www.w3.org/1999/xlink" xlink:type="simple"><person-group><name name-style="western"><surname>Danilevskaya</surname><given-names>GB</given-names></name><name name-style="western"><surname>Danilevsky</surname><given-names>ML</given-names></name><name name-style="western"><surname>Hadulla</surname><given-names>K</given-names></name><name name-style="western"><surname>Shapovalov</surname><given-names>AM</given-names></name><name name-style="western"><surname>Yokoi</surname><given-names>Y</given-names></name></person-group> (<year>2009</year>) <article-title><tp:taxon-name><tp:taxon-name-part taxon-name-part-type="family">Cerambycidae</tp:taxon-name-part></tp:taxon-name> collected in North-East Kazakhstan by an international collecting trip 2005 (<tp:taxon-name><tp:taxon-name-part taxon-name-part-type="order">Coleoptera</tp:taxon-name-part></tp:taxon-name>).</article-title><source>Entomologische Zeitschrift</source><volume>119</volume>(<issue>4</issue>): <fpage>171</fpage>–<lpage>178</lpage>.</mixed-citation></ref></ref-list></tp:taxon-treatment>
