# Supplementary material for: New data on the distribution, biology and ecology of the longhorn beetles from the area of South and East Kazakhstan (Coleoptera, Cerambycidae)
Source: Zookeys. 2018 Dec 11;(805):59–126. doi: 10.3897/zookeys.805.29660 (PMC6299065; doi:10.3897/zookeys.805.29660)
Supplement: XML Treatment for Macroleptura thoracica [file zookeys.805.29660-treatment10.xml]

<!DOCTYPE tp:taxon-treatment
  PUBLIC "-//TaxonX//DTD Taxonomic Treatment Publishing DTD v0 20100105//EN" "tax-treatment-NSO.dtd">
<tp:taxon-treatment xmlns:tp="http://www.plazi.org/taxpub"><tp:treatment-meta><kwd-group><label>Taxon classification</label><kwd><named-content xmlns:xlink="http://www.w3.org/1999/xlink" content-type="kingdom">Animalia</named-content></kwd><kwd><named-content xmlns:xlink="http://www.w3.org/1999/xlink" content-type="order">Coleoptera</named-content></kwd><kwd><named-content xmlns:xlink="http://www.w3.org/1999/xlink" content-type="family">Cerambycidae</named-content></kwd></kwd-group><mixed-citation publication-type="journal"><person-group><name><surname>Karpiński</surname><given-names>Lech</given-names></name><name><surname>Szczepański</surname><given-names>Wojciech T.</given-names></name><name><surname>lewa</surname><given-names>Radosław</given-names></name><name><surname>Walczak</surname><given-names>Marcin</given-names></name><name><surname>Hilszczański</surname><given-names>Jacek</given-names></name><name><surname>Kruszelnicki</surname><given-names>Lech</given-names></name><name><surname>Łoś</surname><given-names>Krzysztof</given-names></name><name><surname>Jaworski</surname><given-names>Tomasz</given-names></name><name><surname>Marek Bidas</surname><given-names/></name><name><surname>Tarwacki</surname><given-names>Grzegorz</given-names></name></person-group><article-title>New data on the distribution, biology and ecology of the longhorn beetles from the area of South and East Kazakhstan (<tp:taxon-name><tp:taxon-name-part taxon-name-part-type="order">Coleoptera</tp:taxon-name-part></tp:taxon-name>, <tp:taxon-name><tp:taxon-name-part taxon-name-part-type="family">Cerambycidae</tp:taxon-name-part></tp:taxon-name>)</article-title><source>Zookeys</source><day>11</day><month>12</month><year>2018</year><volume>2018</volume><issue>805</issue><fpage>59</fpage><lpage>126</lpage><pub-id pub-id-type="doi">10.3897/zookeys.805.29660</pub-id></mixed-citation></tp:treatment-meta><tp:nomenclature><tp:taxon-name>
                <tp:taxon-name-part taxon-name-part-type="genus" reg="Macroleptura">Macroleptura</tp:taxon-name-part>
                <tp:taxon-name-part taxon-name-part-type="species" reg="thoracica">thoracica</tp:taxon-name-part>
              </tp:taxon-name><tp:taxon-authority>(Creutzer, 1799)</tp:taxon-authority></tp:nomenclature><tp:treatment-sec sec-type="material" id="SECID0EQDBG"><title>Material examined.</title><p>Putintsevo [Путинцево] env. (<named-content xmlns:xlink="http://www.w3.org/1999/xlink" content-type="dwc:verbatimCoordinates" xlink:type="simple"><named-content content-type="geo-json" specific-use="{&#34;type&#34;:&#34;Point&#34;,&#34;coordinates&#34;:[84.350000,49.866667]}" id="NCID0EZDBG" xlink:type="simple">49°52'N, 84°21'E</named-content></named-content>), 472 m a.s.l., 24 VI 2017, 1♀, leg. <abbrev xmlns:xlink="http://www.w3.org/1999/xlink" xlink:title="Marcin Walczak" id="ABBRID0E5DBG" xlink:type="simple">MW</abbrev>; 1♀, leg. <abbrev xmlns:xlink="http://www.w3.org/1999/xlink" xlink:title="Wojciech T. Szczepański" id="ABBRID0ECEBG" xlink:type="simple">WTS</abbrev>.</p></tp:treatment-sec><tp:treatment-sec sec-type="remarks" id="SECID0EGEBG"><title>Remarks.</title><p>This is a typical Siberian species. It was discussed in a previous paper concerning the longhorn beetles of Mongolia (<xref ref-type="bibr" rid="B56">Karpiński et al. 2018</xref>).</p><p>Several individuals of <italic><tp:taxon-name><tp:taxon-name-part taxon-name-part-type="genus" reg="Macroleptura">M.</tp:taxon-name-part><tp:taxon-name-part taxon-name-part-type="species" reg="thoracica">thoracica</tp:taxon-name-part></tp:taxon-name></italic> were collected on dead birch trunks in this locality in June 2005 (<xref ref-type="bibr" rid="B9">Danilevskaya et al. 2009</xref>).</p><p>In our research, two specimens were collected in the habitat of a rather old <italic><tp:taxon-name><tp:taxon-name-part taxon-name-part-type="genus" reg="Populus">Populus</tp:taxon-name-part></tp:taxon-name></italic> forest (Fig. <xref ref-type="fig" rid="F16">15F</xref>) that extends along the Khamir River in the foothills of the West Altai Mountains. The first one was caught in flight, whereas the second was beaten down from a trunk of a dead willow <italic><tp:taxon-name><tp:taxon-name-part taxon-name-part-type="genus" reg="Salix">Salix</tp:taxon-name-part></tp:taxon-name></italic> sp.</p></tp:treatment-sec><tp:treatment-sec><!--Section generated to contain objects referenced in tp:taxon-treatment.--><fig id="F16" position="float" orientation="portrait"><label>Figure 15.</label><caption><p>Field photos of habitats of typical Kazakh cerambycid species and some methods used: <bold>A</bold> general view on Sibinka River valley, the habitat of several collected species <bold>B</bold> pea shrubs on stony hills in Sibinka River valley, the habitat of <italic><tp:taxon-name><tp:taxon-name-part taxon-name-part-type="genus" reg="Stenocorus">Stenocorus</tp:taxon-name-part><tp:taxon-name-part taxon-name-part-type="species" reg="minutus">minutus</tp:taxon-name-part></tp:taxon-name></italic> and <italic><tp:taxon-name><tp:taxon-name-part taxon-name-part-type="genus" reg="Anoplistes">Anoplistes</tp:taxon-name-part><tp:taxon-name-part taxon-name-part-type="species" reg="halodendri">halodendri</tp:taxon-name-part><tp:taxon-name-part taxon-name-part-type="subspecies" reg="halodendri">halodendri</tp:taxon-name-part></tp:taxon-name></italic><bold>C</bold> mountain deciduous grove in Bykovo environs, the habitat of numerous collected species <bold>D</bold> general view on mountain deciduous forest along the Khamir River in Putinsevo environs, the habitat of numerous collected species <bold>E</bold> river bank with poplar windfalls, the habitat of <italic><tp:taxon-name><tp:taxon-name-part taxon-name-part-type="genus" reg="Saperda">Saperda</tp:taxon-name-part><tp:taxon-name-part taxon-name-part-type="species" reg="alberti">alberti</tp:taxon-name-part></tp:taxon-name></italic><bold>F</bold> wine trap in poplars forest, the habitat of <italic>inter alia <tp:taxon-name><tp:taxon-name-part taxon-name-part-type="genus" reg="Macroleptura">Macroleptura</tp:taxon-name-part><tp:taxon-name-part taxon-name-part-type="species" reg="thoracica">thoracica</tp:taxon-name-part></tp:taxon-name></italic>, <italic><tp:taxon-name><tp:taxon-name-part taxon-name-part-type="genus" reg="Rhaphuma">Rhaphuma</tp:taxon-name-part><tp:taxon-name-part taxon-name-part-type="species" reg="gracilipes">gracilipes</tp:taxon-name-part></tp:taxon-name></italic> and <italic><tp:taxon-name><tp:taxon-name-part taxon-name-part-type="genus" reg="Exocentrus">Exocentrus</tp:taxon-name-part><tp:taxon-name-part taxon-name-part-type="species" reg="stierlini">stierlini</tp:taxon-name-part></tp:taxon-name></italic><bold>G</bold> attracting insects to artificial light source in <italic><tp:taxon-name><tp:taxon-name-part taxon-name-part-type="genus" reg="Artemisia">Artemisia</tp:taxon-name-part></tp:taxon-name></italic>-desert habitat <bold>H</bold> attracting insects to artificial light source at the edge of a mountain deciduous forest.</p></caption><graphic xmlns:xlink="http://www.w3.org/1999/xlink" xlink:href="zookeys-805-059-g016.jpg" position="float" orientation="portrait" xlink:type="simple" id="oo_248779.jpg"/></fig></tp:treatment-sec><ref-list><ref id="B56"><mixed-citation xmlns:xlink="http://www.w3.org/1999/xlink" xlink:type="simple"><person-group><name name-style="western"><surname>Karpiński</surname><given-names>L</given-names></name><name name-style="western"><surname>Szczepański</surname><given-names>WT</given-names></name><name name-style="western"><surname>Boldgiv</surname><given-names>B</given-names></name><name name-style="western"><surname>Walczak</surname><given-names>M</given-names></name></person-group> (<year>2018</year>) <article-title>New data on the longhorn beetles of Mongolia with particular emphasis on the genus <italic><tp:taxon-name><tp:taxon-name-part taxon-name-part-type="genus">Eodorcadion</tp:taxon-name-part></tp:taxon-name></italic> Breuning, 1947 (<tp:taxon-name><tp:taxon-name-part taxon-name-part-type="order">Coleoptera</tp:taxon-name-part></tp:taxon-name>, <tp:taxon-name><tp:taxon-name-part taxon-name-part-type="family">Cerambycidae</tp:taxon-name-part></tp:taxon-name>).</article-title><source>ZooKeys</source><volume>739</volume>: <fpage>107</fpage>–<lpage>150</lpage>. <ext-link xlink:type="simple" ext-link-type="doi" xlink:href="10.3897/zookeys.739.23675">https://doi.org/10.3897/zookeys.739.23675</ext-link></mixed-citation></ref><ref id="B9"><mixed-citation xmlns:xlink="http://www.w3.org/1999/xlink" xlink:type="simple"><person-group><name name-style="western"><surname>Danilevskaya</surname><given-names>GB</given-names></name><name name-style="western"><surname>Danilevsky</surname><given-names>ML</given-names></name><name name-style="western"><surname>Hadulla</surname><given-names>K</given-names></name><name name-style="western"><surname>Shapovalov</surname><given-names>AM</given-names></name><name name-style="western"><surname>Yokoi</surname><given-names>Y</given-names></name></person-group> (<year>2009</year>) <article-title><tp:taxon-name><tp:taxon-name-part taxon-name-part-type="family">Cerambycidae</tp:taxon-name-part></tp:taxon-name> collected in North-East Kazakhstan by an international collecting trip 2005 (<tp:taxon-name><tp:taxon-name-part taxon-name-part-type="order">Coleoptera</tp:taxon-name-part></tp:taxon-name>).</article-title><source>Entomologische Zeitschrift</source><volume>119</volume>(<issue>4</issue>): <fpage>171</fpage>–<lpage>178</lpage>.</mixed-citation></ref></ref-list></tp:taxon-treatment>
