# Supplementary material for: New data on the distribution, biology and ecology of the longhorn beetles from the area of South and East Kazakhstan (Coleoptera, Cerambycidae)
Source: Zookeys. 2018 Dec 11;(805):59–126. doi: 10.3897/zookeys.805.29660 (PMC6299065; doi:10.3897/zookeys.805.29660)
Supplement: XML Treatment for Pachytodes erraticus [file zookeys.805.29660-treatment12.xml]

<!DOCTYPE tp:taxon-treatment
  PUBLIC "-//TaxonX//DTD Taxonomic Treatment Publishing DTD v0 20100105//EN" "tax-treatment-NSO.dtd">
<tp:taxon-treatment xmlns:tp="http://www.plazi.org/taxpub"><tp:treatment-meta><kwd-group><label>Taxon classification</label><kwd><named-content xmlns:xlink="http://www.w3.org/1999/xlink" content-type="kingdom">Animalia</named-content></kwd><kwd><named-content xmlns:xlink="http://www.w3.org/1999/xlink" content-type="order">Coleoptera</named-content></kwd><kwd><named-content xmlns:xlink="http://www.w3.org/1999/xlink" content-type="family">Cerambycidae</named-content></kwd></kwd-group><mixed-citation publication-type="journal"><person-group><name><surname>Karpiński</surname><given-names>Lech</given-names></name><name><surname>Szczepański</surname><given-names>Wojciech T.</given-names></name><name><surname>lewa</surname><given-names>Radosław</given-names></name><name><surname>Walczak</surname><given-names>Marcin</given-names></name><name><surname>Hilszczański</surname><given-names>Jacek</given-names></name><name><surname>Kruszelnicki</surname><given-names>Lech</given-names></name><name><surname>Łoś</surname><given-names>Krzysztof</given-names></name><name><surname>Jaworski</surname><given-names>Tomasz</given-names></name><name><surname>Marek Bidas</surname><given-names/></name><name><surname>Tarwacki</surname><given-names>Grzegorz</given-names></name></person-group><article-title>New data on the distribution, biology and ecology of the longhorn beetles from the area of South and East Kazakhstan (<tp:taxon-name><tp:taxon-name-part taxon-name-part-type="order">Coleoptera</tp:taxon-name-part></tp:taxon-name>, <tp:taxon-name><tp:taxon-name-part taxon-name-part-type="family">Cerambycidae</tp:taxon-name-part></tp:taxon-name>)</article-title><source>Zookeys</source><day>11</day><month>12</month><year>2018</year><volume>2018</volume><issue>805</issue><fpage>59</fpage><lpage>126</lpage><pub-id pub-id-type="doi">10.3897/zookeys.805.29660</pub-id></mixed-citation></tp:treatment-meta><tp:nomenclature><tp:taxon-name>
                <tp:taxon-name-part taxon-name-part-type="genus" reg="Pachytodes">Pachytodes</tp:taxon-name-part>
                <tp:taxon-name-part taxon-name-part-type="species" reg="erraticus">erraticus</tp:taxon-name-part>
              </tp:taxon-name><tp:taxon-authority>(Dalman, 1817)</tp:taxon-authority></tp:nomenclature><tp:treatment-sec sec-type="material" id="SECID0EVJBG"><title>Material examined.</title><p>East Kazakhstan Region: 7 km N of Samarskoje [Самарское] (<named-content xmlns:xlink="http://www.w3.org/1999/xlink" content-type="dwc:verbatimCoordinates" xlink:type="simple"><named-content content-type="geo-json" specific-use="{&#34;type&#34;:&#34;Point&#34;,&#34;coordinates&#34;:[83.333333,49.083333]}" id="NCID0E5JBG" xlink:type="simple">49°05'N, 83°20'E</named-content></named-content>), 626 m a.s.l., 18 VI 2017, 5♂♂, 3♀♀, leg. <abbrev xmlns:xlink="http://www.w3.org/1999/xlink" xlink:title="Wojciech T. Szczepański" id="ABBRID0EDKBG" xlink:type="simple">WTS</abbrev>; 5♂♂, 4♀♀, leg. <abbrev xmlns:xlink="http://www.w3.org/1999/xlink" xlink:title="Lech Karpiński" id="ABBRID0EHKBG" xlink:type="simple">LK</abbrev>; 4♂♂, 3♀♀, leg. <abbrev xmlns:xlink="http://www.w3.org/1999/xlink" xlink:title="Marcin Walczak" id="ABBRID0ELKBG" xlink:type="simple">MW</abbrev>; Putintsevo [Путинцево] env. (<named-content xmlns:xlink="http://www.w3.org/1999/xlink" content-type="dwc:verbatimCoordinates" xlink:type="simple"><named-content content-type="geo-json" specific-use="{&#34;type&#34;:&#34;Point&#34;,&#34;coordinates&#34;:[84.350000,49.866667]}" id="NCID0ESKBG" xlink:type="simple">49°52'N, 84°21'E</named-content></named-content>), 472 m a.s.l., 19 VI 2017, 1♂, leg. <abbrev xmlns:xlink="http://www.w3.org/1999/xlink" xlink:title="Wojciech T. Szczepański" id="ABBRID0EXKBG" xlink:type="simple">WTS</abbrev>; 3♂♂, 1♀, leg. <abbrev xmlns:xlink="http://www.w3.org/1999/xlink" xlink:title="Lech Karpiński" id="ABBRID0E2KBG" xlink:type="simple">LK</abbrev>; 1♂, leg. <abbrev xmlns:xlink="http://www.w3.org/1999/xlink" xlink:title="Marcin Walczak" id="ABBRID0E6KBG" xlink:type="simple">MW</abbrev>; Bykovo [Быково] <!--PageBreak-->env. (<named-content xmlns:xlink="http://www.w3.org/1999/xlink" content-type="dwc:verbatimCoordinates" xlink:type="simple"><named-content content-type="geo-json" specific-use="{&#34;type&#34;:&#34;Point&#34;,&#34;coordinates&#34;:[84.550000,49.650000]}" id="NCID0EILBG" xlink:type="simple">49°39'N, 84°33'E</named-content></named-content>), 570 m a.s.l., 24 VI 2017, 2♂♂, leg. <abbrev xmlns:xlink="http://www.w3.org/1999/xlink" xlink:title="Wojciech T. Szczepański" id="ABBRID0ENLBG" xlink:type="simple">WTS</abbrev>; 10 km S of Bayash Utepov [Баяш Утепов] (<named-content xmlns:xlink="http://www.w3.org/1999/xlink" content-type="dwc:verbatimCoordinates" xlink:type="simple"><named-content content-type="geo-json" specific-use="{&#34;type&#34;:&#34;Point&#34;,&#34;coordinates&#34;:[82.466667,49.583333]}" id="NCID0EULBG" xlink:type="simple">49°35'N, 82°28'E</named-content></named-content>), 508 m a.s.l., 25 VI 2017, 1♀, leg. <abbrev xmlns:xlink="http://www.w3.org/1999/xlink" xlink:title="Wojciech T. Szczepański" id="ABBRID0EZLBG" xlink:type="simple">WTS</abbrev>; 1♀, leg. <abbrev xmlns:xlink="http://www.w3.org/1999/xlink" xlink:title="Lech Karpiński" id="ABBRID0E4LBG" xlink:type="simple">LK</abbrev>.</p></tp:treatment-sec><tp:treatment-sec sec-type="remarks" id="SECID0EBMBG"><title>Remarks.</title><p><italic><tp:taxon-name><tp:taxon-name-part taxon-name-part-type="genus" reg="Pachytodes">Pachytodes</tp:taxon-name-part><tp:taxon-name-part taxon-name-part-type="species" reg="erraticus">erraticus</tp:taxon-name-part></tp:taxon-name></italic> is a typical Palaearctic species that is distributed from Spain to East Siberia. It develops under ground in the rotten roots of different deciduous tree species. The pupation occurs in the soil (<xref ref-type="bibr" rid="B9">Danilevskaya et al. 2009</xref>).</p><p>This is one of the most common species in the zone of mountains and foothills in northeastern Kazakhstan. We observed this species frequently and rather numerously on the flowers of various <tp:taxon-name><tp:taxon-name-part taxon-name-part-type="family">Apiaceae</tp:taxon-name-part></tp:taxon-name> species in different habitats from the roadside vegetation strips in the mountain steppe region through river canyons with <italic><tp:taxon-name><tp:taxon-name-part taxon-name-part-type="genus" reg="Caragana">Caragana</tp:taxon-name-part></tp:taxon-name></italic> and <italic><tp:taxon-name><tp:taxon-name-part taxon-name-part-type="genus" reg="Lonicera">Lonicera</tp:taxon-name-part></tp:taxon-name></italic> (Fig. <xref ref-type="fig" rid="F16">15A</xref>) to a riverine and mountain mixed forests mainly with <italic><tp:taxon-name><tp:taxon-name-part taxon-name-part-type="genus" reg="Betula">Betula</tp:taxon-name-part></tp:taxon-name></italic>, <italic><tp:taxon-name><tp:taxon-name-part taxon-name-part-type="genus" reg="Populus">Populus</tp:taxon-name-part></tp:taxon-name></italic>, <italic><tp:taxon-name><tp:taxon-name-part taxon-name-part-type="genus" reg="Salix">Salix</tp:taxon-name-part></tp:taxon-name></italic> and <italic><tp:taxon-name><tp:taxon-name-part taxon-name-part-type="genus" reg="Picea">Picea</tp:taxon-name-part></tp:taxon-name></italic>.</p></tp:treatment-sec><tp:treatment-sec><!--Section generated to contain objects referenced in tp:taxon-treatment.--><fig id="F16" position="float" orientation="portrait"><label>Figure 15.</label><caption><p>Field photos of habitats of typical Kazakh cerambycid species and some methods used: <bold>A</bold> general view on Sibinka River valley, the habitat of several collected species <bold>B</bold> pea shrubs on stony hills in Sibinka River valley, the habitat of <italic><tp:taxon-name><tp:taxon-name-part taxon-name-part-type="genus" reg="Stenocorus">Stenocorus</tp:taxon-name-part><tp:taxon-name-part taxon-name-part-type="species" reg="minutus">minutus</tp:taxon-name-part></tp:taxon-name></italic> and <italic><tp:taxon-name><tp:taxon-name-part taxon-name-part-type="genus" reg="Anoplistes">Anoplistes</tp:taxon-name-part><tp:taxon-name-part taxon-name-part-type="species" reg="halodendri">halodendri</tp:taxon-name-part><tp:taxon-name-part taxon-name-part-type="subspecies" reg="halodendri">halodendri</tp:taxon-name-part></tp:taxon-name></italic><bold>C</bold> mountain deciduous grove in Bykovo environs, the habitat of numerous collected species <bold>D</bold> general view on mountain deciduous forest along the Khamir River in Putinsevo environs, the habitat of numerous collected species <bold>E</bold> river bank with poplar windfalls, the habitat of <italic><tp:taxon-name><tp:taxon-name-part taxon-name-part-type="genus" reg="Saperda">Saperda</tp:taxon-name-part><tp:taxon-name-part taxon-name-part-type="species" reg="alberti">alberti</tp:taxon-name-part></tp:taxon-name></italic><bold>F</bold> wine trap in poplars forest, the habitat of <italic>inter alia <tp:taxon-name><tp:taxon-name-part taxon-name-part-type="genus" reg="Macroleptura">Macroleptura</tp:taxon-name-part><tp:taxon-name-part taxon-name-part-type="species" reg="thoracica">thoracica</tp:taxon-name-part></tp:taxon-name></italic>, <italic><tp:taxon-name><tp:taxon-name-part taxon-name-part-type="genus" reg="Rhaphuma">Rhaphuma</tp:taxon-name-part><tp:taxon-name-part taxon-name-part-type="species" reg="gracilipes">gracilipes</tp:taxon-name-part></tp:taxon-name></italic> and <italic><tp:taxon-name><tp:taxon-name-part taxon-name-part-type="genus" reg="Exocentrus">Exocentrus</tp:taxon-name-part><tp:taxon-name-part taxon-name-part-type="species" reg="stierlini">stierlini</tp:taxon-name-part></tp:taxon-name></italic><bold>G</bold> attracting insects to artificial light source in <italic><tp:taxon-name><tp:taxon-name-part taxon-name-part-type="genus" reg="Artemisia">Artemisia</tp:taxon-name-part></tp:taxon-name></italic>-desert habitat <bold>H</bold> attracting insects to artificial light source at the edge of a mountain deciduous forest.</p></caption><graphic xmlns:xlink="http://www.w3.org/1999/xlink" xlink:href="zookeys-805-059-g016.jpg" position="float" orientation="portrait" xlink:type="simple" id="oo_248779.jpg"/></fig></tp:treatment-sec><ref-list><ref id="B9"><mixed-citation xmlns:xlink="http://www.w3.org/1999/xlink" xlink:type="simple"><person-group><name name-style="western"><surname>Danilevskaya</surname><given-names>GB</given-names></name><name name-style="western"><surname>Danilevsky</surname><given-names>ML</given-names></name><name name-style="western"><surname>Hadulla</surname><given-names>K</given-names></name><name name-style="western"><surname>Shapovalov</surname><given-names>AM</given-names></name><name name-style="western"><surname>Yokoi</surname><given-names>Y</given-names></name></person-group> (<year>2009</year>) <article-title><tp:taxon-name><tp:taxon-name-part taxon-name-part-type="family">Cerambycidae</tp:taxon-name-part></tp:taxon-name> collected in North-East Kazakhstan by an international collecting trip 2005 (<tp:taxon-name><tp:taxon-name-part taxon-name-part-type="order">Coleoptera</tp:taxon-name-part></tp:taxon-name>).</article-title><source>Entomologische Zeitschrift</source><volume>119</volume>(<issue>4</issue>): <fpage>171</fpage>–<lpage>178</lpage>.</mixed-citation></ref></ref-list></tp:taxon-treatment>
