# Supplementary material for: New data on the distribution, biology and ecology of the longhorn beetles from the area of South and East Kazakhstan (Coleoptera, Cerambycidae)
Source: Zookeys. 2018 Dec 11;(805):59–126. doi: 10.3897/zookeys.805.29660 (PMC6299065; doi:10.3897/zookeys.805.29660)
Supplement: XML Treatment for Stenocorus minutus [file zookeys.805.29660-treatment19.xml]

<!DOCTYPE tp:taxon-treatment
  PUBLIC "-//TaxonX//DTD Taxonomic Treatment Publishing DTD v0 20100105//EN" "tax-treatment-NSO.dtd">
<tp:taxon-treatment xmlns:tp="http://www.plazi.org/taxpub"><tp:treatment-meta><kwd-group><label>Taxon classification</label><kwd><named-content xmlns:xlink="http://www.w3.org/1999/xlink" content-type="kingdom">Animalia</named-content></kwd><kwd><named-content xmlns:xlink="http://www.w3.org/1999/xlink" content-type="order">Coleoptera</named-content></kwd><kwd><named-content xmlns:xlink="http://www.w3.org/1999/xlink" content-type="family">Cerambycidae</named-content></kwd></kwd-group><mixed-citation publication-type="journal"><person-group><name><surname>Karpiński</surname><given-names>Lech</given-names></name><name><surname>Szczepański</surname><given-names>Wojciech T.</given-names></name><name><surname>lewa</surname><given-names>Radosław</given-names></name><name><surname>Walczak</surname><given-names>Marcin</given-names></name><name><surname>Hilszczański</surname><given-names>Jacek</given-names></name><name><surname>Kruszelnicki</surname><given-names>Lech</given-names></name><name><surname>Łoś</surname><given-names>Krzysztof</given-names></name><name><surname>Jaworski</surname><given-names>Tomasz</given-names></name><name><surname>Marek Bidas</surname><given-names/></name><name><surname>Tarwacki</surname><given-names>Grzegorz</given-names></name></person-group><article-title>New data on the distribution, biology and ecology of the longhorn beetles from the area of South and East Kazakhstan (<tp:taxon-name><tp:taxon-name-part taxon-name-part-type="order">Coleoptera</tp:taxon-name-part></tp:taxon-name>, <tp:taxon-name><tp:taxon-name-part taxon-name-part-type="family">Cerambycidae</tp:taxon-name-part></tp:taxon-name>)</article-title><source>Zookeys</source><day>11</day><month>12</month><year>2018</year><volume>2018</volume><issue>805</issue><fpage>59</fpage><lpage>126</lpage><pub-id pub-id-type="doi">10.3897/zookeys.805.29660</pub-id></mixed-citation></tp:treatment-meta><tp:nomenclature><tp:taxon-name>
                <tp:taxon-name-part taxon-name-part-type="genus" reg="Stenocorus">Stenocorus</tp:taxon-name-part>
                <tp:taxon-name-part taxon-name-part-type="species" reg="minutus">minutus</tp:taxon-name-part>
              </tp:taxon-name><tp:taxon-authority>(Gebler, 1841)</tp:taxon-authority><xref ref-type="fig" rid="F3">Fig. 2C, D</xref><!--PageBreak--></tp:nomenclature><tp:treatment-sec sec-type="material" id="SECID0EHLAI"><title>Material examined.</title><p>East Kazakhstan Region: 10 km S of Bayash Utepov [Баяш Утепов] (<named-content xmlns:xlink="http://www.w3.org/1999/xlink" content-type="dwc:verbatimCoordinates" xlink:type="simple"><named-content content-type="geo-json" specific-use="{&#34;type&#34;:&#34;Point&#34;,&#34;coordinates&#34;:[82.466667,49.583333]}" id="NCID0EQLAI" xlink:type="simple">49°35'N, 82°28'E</named-content></named-content>), 508 m a.s.l., 25 VI 2017, 4♂♂, 2♀♀, leg. <abbrev xmlns:xlink="http://www.w3.org/1999/xlink" xlink:title="Lech Karpiński" id="ABBRID0EVLAI" xlink:type="simple">LK</abbrev>; 1♂, 1♀, leg. <abbrev xmlns:xlink="http://www.w3.org/1999/xlink" xlink:title="Wojciech T. Szczepański" id="ABBRID0EZLAI" xlink:type="simple">WTS</abbrev>; 1♂, leg. <abbrev xmlns:xlink="http://www.w3.org/1999/xlink" xlink:title="Marcin Walczak" id="ABBRID0E4LAI" xlink:type="simple">MW</abbrev>; 1♂, leg. <abbrev xmlns:xlink="http://www.w3.org/1999/xlink" xlink:title="Marek Bidas" id="ABBRID0EBMAI" xlink:type="simple">MB</abbrev>.</p></tp:treatment-sec><tp:treatment-sec sec-type="remarks" id="SECID0EFMAI"><title>Remarks.</title><p><italic><tp:taxon-name><tp:taxon-name-part taxon-name-part-type="genus" reg="Stenocorus">Stenocorus</tp:taxon-name-part><tp:taxon-name-part taxon-name-part-type="species" reg="minutus">minutus</tp:taxon-name-part></tp:taxon-name></italic> is a rare species that is distributed mainly in eastern Kazakhstan and reaches northwestern China and western Mongolia through the Irtysh River valley and the Tarbagatay Mountain range (<xref ref-type="bibr" rid="B28">Danilevsky 2014a</xref>, <xref ref-type="bibr" rid="B31">2018a</xref>). While the biology of the preimaginal stages remains unknown, according to <xref ref-type="bibr" rid="B28">Danilevsky (2014a)</xref>, larvae of this species undoubtedly descend under ground where they feed on the roots of various woody plants. <xref ref-type="bibr" rid="B45">Kadyrbekov and Childebaev (2007)</xref> claimed that the larvae develop in dead deciduous trees. The latter authors found adults on the flowers of various plant species, including <italic><tp:taxon-name><tp:taxon-name-part taxon-name-part-type="genus" reg="Euphorbia">Euphorbia</tp:taxon-name-part><tp:taxon-name-part taxon-name-part-type="species" reg="lamprocarpa">lamprocarpa</tp:taxon-name-part></tp:taxon-name></italic>, in the second half of June. On the other hand, the species was quite numerously observed in treeless xerothermic habitats that had a significant number of shrubs (<xref ref-type="bibr" rid="B28">Danilevsky 2014a</xref>).</p><p>For a long time, <italic><tp:taxon-name><tp:taxon-name-part taxon-name-part-type="genus" reg="Stenocorus">Stenocorus</tp:taxon-name-part><tp:taxon-name-part taxon-name-part-type="species" reg="minutus">minutus</tp:taxon-name-part></tp:taxon-name></italic> was known in Kazakhstan only from the upper ranges of the Saur and Tarbagatay Mountains (<xref ref-type="bibr" rid="B59">Kostin 1973</xref>). It was also mentioned as occurring in southeastern Kazakhstan (along Lake Zaysan) by <xref ref-type="bibr" rid="B4">Cherepanov (1990a)</xref> under its outdated name <italic><tp:taxon-name><tp:taxon-name-part taxon-name-part-type="genus" reg="Stenocorus">Stenocorus</tp:taxon-name-part><tp:taxon-name-part taxon-name-part-type="species" reg="tataricus">tataricus</tp:taxon-name-part></tp:taxon-name></italic> (Gebler, 1841); however, the author had never observed this species in nature. Recently, it was found more frequently in the riparian forests of the Tentek River valley (<xref ref-type="bibr" rid="B45">Kadyrbekov and Childebaev 2007</xref>).</p><!--PageBreak--><p>About ten specimens were collected on the leaves and stems of <italic><tp:taxon-name><tp:taxon-name-part taxon-name-part-type="genus" reg="Caragana">Caragana</tp:taxon-name-part></tp:taxon-name></italic> and <italic><tp:taxon-name><tp:taxon-name-part taxon-name-part-type="genus" reg="Lonicera">Lonicera</tp:taxon-name-part></tp:taxon-name></italic> shrubs overgrowing the stony hills in the Sibinka River valley (Fig. <xref ref-type="fig" rid="F16">15B</xref>). A female was observed feeding on juice leaking from a damaged <italic><tp:taxon-name><tp:taxon-name-part taxon-name-part-type="genus" reg="Caragana">Caragana</tp:taxon-name-part></tp:taxon-name></italic> stem together with a few individuals of <italic><tp:taxon-name><tp:taxon-name-part taxon-name-part-type="genus" reg="Protaetia">Protaetia</tp:taxon-name-part></tp:taxon-name></italic> spp. That observation and the fact that most of the specimens (also couples together) were found on <italic><tp:taxon-name><tp:taxon-name-part taxon-name-part-type="genus" reg="Caragana">Caragana</tp:taxon-name-part></tp:taxon-name></italic> may indicate an association of <italic><tp:taxon-name><tp:taxon-name-part taxon-name-part-type="genus" reg="Stenocorus">Stenocorus</tp:taxon-name-part><tp:taxon-name-part taxon-name-part-type="species" reg="minutus">minutus</tp:taxon-name-part></tp:taxon-name></italic> with this plant genus, especially since not a single specimen has been recorded by any of the expeditions in a rather well-investigated area of Putintsevo, that is located approx. 120 km eastward, in which many deciduous trees (e.g. <italic><tp:taxon-name><tp:taxon-name-part taxon-name-part-type="genus" reg="Betula">Betula</tp:taxon-name-part></tp:taxon-name></italic>, <italic><tp:taxon-name><tp:taxon-name-part taxon-name-part-type="genus" reg="Padus">Padus</tp:taxon-name-part></tp:taxon-name></italic>, <italic><tp:taxon-name><tp:taxon-name-part taxon-name-part-type="genus" reg="Populus">Populus</tp:taxon-name-part></tp:taxon-name></italic>, <italic><tp:taxon-name><tp:taxon-name-part taxon-name-part-type="genus" reg="Salix">Salix</tp:taxon-name-part></tp:taxon-name></italic>) and shrubs (e.g. <italic><tp:taxon-name><tp:taxon-name-part taxon-name-part-type="genus" reg="Lonicera">Lonicera</tp:taxon-name-part></tp:taxon-name></italic>, <italic><tp:taxon-name><tp:taxon-name-part taxon-name-part-type="genus" reg="Rosa">Rosa</tp:taxon-name-part></tp:taxon-name></italic>, <italic><tp:taxon-name><tp:taxon-name-part taxon-name-part-type="genus" reg="Spiraea">Spiraea</tp:taxon-name-part></tp:taxon-name></italic>, <italic><tp:taxon-name><tp:taxon-name-part taxon-name-part-type="genus" reg="Viburnum">Viburnum</tp:taxon-name-part></tp:taxon-name></italic>) occur with the exception of <italic><tp:taxon-name><tp:taxon-name-part taxon-name-part-type="genus" reg="Caragana">Caragana</tp:taxon-name-part></tp:taxon-name></italic>. It is also worth noting that this rare but rather large and easily spotted species has not been found in presented locality by M. Danilevsky’s research team in mid-June of 2005, which may indicate the beginning of the appearance of beetles in the second half of June when the adults of their sympatric species <italic><tp:taxon-name><tp:taxon-name-part taxon-name-part-type="genus" reg="Oberea">Oberea</tp:taxon-name-part><tp:taxon-name-part taxon-name-part-type="species" reg="kostini">kostini</tp:taxon-name-part></tp:taxon-name></italic> end their activity.</p></tp:treatment-sec><tp:treatment-sec><!--Section generated to contain objects referenced in tp:taxon-treatment.--><fig id="F3" position="float" orientation="portrait"><label>Figure 2.</label><caption><p>Photos of longhorn beetles specimens collected during the expedition to Kazakhstan in 2017: <bold>A</bold><italic><tp:taxon-name><tp:taxon-name-part taxon-name-part-type="genus" reg="Anastrangalia">Anastrangalia</tp:taxon-name-part><tp:taxon-name-part taxon-name-part-type="species" reg="sequensi">sequensi</tp:taxon-name-part></tp:taxon-name></italic> (female, melanistic form) <bold>B</bold><italic><tp:taxon-name><tp:taxon-name-part taxon-name-part-type="genus" reg="Brachyta">Brachyta</tp:taxon-name-part><tp:taxon-name-part taxon-name-part-type="species" reg="interrogationis">interrogationis</tp:taxon-name-part><tp:taxon-name-part taxon-name-part-type="subspecies" reg="russica">russica</tp:taxon-name-part></tp:taxon-name></italic> (female) <bold>C</bold><italic><tp:taxon-name><tp:taxon-name-part taxon-name-part-type="genus" reg="Stenocorus">Stenocorus</tp:taxon-name-part><tp:taxon-name-part taxon-name-part-type="species" reg="minutus">minutus</tp:taxon-name-part></tp:taxon-name></italic> (male) <bold>D</bold><italic><tp:taxon-name><tp:taxon-name-part taxon-name-part-type="genus" reg="Stenocorus">S.</tp:taxon-name-part><tp:taxon-name-part taxon-name-part-type="species" reg="minutus">minutus</tp:taxon-name-part></tp:taxon-name></italic> (female) <bold>E</bold><italic><tp:taxon-name><tp:taxon-name-part taxon-name-part-type="genus" reg="Turanium">Turanium</tp:taxon-name-part><tp:taxon-name-part taxon-name-part-type="species" reg="scabrum">scabrum</tp:taxon-name-part></tp:taxon-name></italic> (male, dark form) <bold>F</bold><italic><tp:taxon-name><tp:taxon-name-part taxon-name-part-type="genus" reg="Turanium">T.</tp:taxon-name-part><tp:taxon-name-part taxon-name-part-type="species" reg="scabrum">scabrum</tp:taxon-name-part></tp:taxon-name></italic> (female, dark form) <bold>G</bold><italic><tp:taxon-name><tp:taxon-name-part taxon-name-part-type="genus" reg="Turanium">T.</tp:taxon-name-part><tp:taxon-name-part taxon-name-part-type="species" reg="scabrum">scabrum</tp:taxon-name-part></tp:taxon-name></italic> (female, light form) <bold>H</bold><italic><tp:taxon-name><tp:taxon-name-part taxon-name-part-type="genus" reg="Xylotrechus">Xylotrechus</tp:taxon-name-part><tp:taxon-name-part taxon-name-part-type="species" reg="adspersus">adspersus</tp:taxon-name-part></tp:taxon-name></italic> (male) <bold>I</bold><italic><tp:taxon-name><tp:taxon-name-part taxon-name-part-type="genus" reg="Xylotrechus">Xylotrechus</tp:taxon-name-part><tp:taxon-name-part taxon-name-part-type="species" reg="alakolensis">alakolensis</tp:taxon-name-part></tp:taxon-name></italic> (male) <bold>J</bold><italic><tp:taxon-name><tp:taxon-name-part taxon-name-part-type="genus" reg="Xylotrechus">Xylotrechus</tp:taxon-name-part><tp:taxon-name-part taxon-name-part-type="species" reg="hircus">hircus</tp:taxon-name-part></tp:taxon-name></italic> (female) <bold>K</bold><italic><tp:taxon-name><tp:taxon-name-part taxon-name-part-type="genus" reg="Xylotrechus">Xylotrechus</tp:taxon-name-part><tp:taxon-name-part taxon-name-part-type="species" reg="capricornus">capricornus</tp:taxon-name-part></tp:taxon-name></italic> (male) <bold>L</bold><italic><tp:taxon-name><tp:taxon-name-part taxon-name-part-type="genus" reg="Xylotrechus">X.</tp:taxon-name-part><tp:taxon-name-part taxon-name-part-type="species" reg="capricornus">capricornus</tp:taxon-name-part></tp:taxon-name></italic> (female).</p></caption><graphic xmlns:xlink="http://www.w3.org/1999/xlink" xlink:href="zookeys-805-059-g003.jpg" position="float" orientation="portrait" xlink:type="simple" id="oo_248766.jpg"/></fig><fig id="F16" position="float" orientation="portrait"><label>Figure 15.</label><caption><p>Field photos of habitats of typical Kazakh cerambycid species and some methods used: <bold>A</bold> general view on Sibinka River valley, the habitat of several collected species <bold>B</bold> pea shrubs on stony hills in Sibinka River valley, the habitat of <italic><tp:taxon-name><tp:taxon-name-part taxon-name-part-type="genus" reg="Stenocorus">Stenocorus</tp:taxon-name-part><tp:taxon-name-part taxon-name-part-type="species" reg="minutus">minutus</tp:taxon-name-part></tp:taxon-name></italic> and <italic><tp:taxon-name><tp:taxon-name-part taxon-name-part-type="genus" reg="Anoplistes">Anoplistes</tp:taxon-name-part><tp:taxon-name-part taxon-name-part-type="species" reg="halodendri">halodendri</tp:taxon-name-part><tp:taxon-name-part taxon-name-part-type="subspecies" reg="halodendri">halodendri</tp:taxon-name-part></tp:taxon-name></italic><bold>C</bold> mountain deciduous grove in Bykovo environs, the habitat of numerous collected species <bold>D</bold> general view on mountain deciduous forest along the Khamir River in Putinsevo environs, the habitat of numerous collected species <bold>E</bold> river bank with poplar windfalls, the habitat of <italic><tp:taxon-name><tp:taxon-name-part taxon-name-part-type="genus" reg="Saperda">Saperda</tp:taxon-name-part><tp:taxon-name-part taxon-name-part-type="species" reg="alberti">alberti</tp:taxon-name-part></tp:taxon-name></italic><bold>F</bold> wine trap in poplars forest, the habitat of <italic>inter alia <tp:taxon-name><tp:taxon-name-part taxon-name-part-type="genus" reg="Macroleptura">Macroleptura</tp:taxon-name-part><tp:taxon-name-part taxon-name-part-type="species" reg="thoracica">thoracica</tp:taxon-name-part></tp:taxon-name></italic>, <italic><tp:taxon-name><tp:taxon-name-part taxon-name-part-type="genus" reg="Rhaphuma">Rhaphuma</tp:taxon-name-part><tp:taxon-name-part taxon-name-part-type="species" reg="gracilipes">gracilipes</tp:taxon-name-part></tp:taxon-name></italic> and <italic><tp:taxon-name><tp:taxon-name-part taxon-name-part-type="genus" reg="Exocentrus">Exocentrus</tp:taxon-name-part><tp:taxon-name-part taxon-name-part-type="species" reg="stierlini">stierlini</tp:taxon-name-part></tp:taxon-name></italic><bold>G</bold> attracting insects to artificial light source in <italic><tp:taxon-name><tp:taxon-name-part taxon-name-part-type="genus" reg="Artemisia">Artemisia</tp:taxon-name-part></tp:taxon-name></italic>-desert habitat <bold>H</bold> attracting insects to artificial light source at the edge of a mountain deciduous forest.</p></caption><graphic xmlns:xlink="http://www.w3.org/1999/xlink" xlink:href="zookeys-805-059-g016.jpg" position="float" orientation="portrait" xlink:type="simple" id="oo_248779.jpg"/></fig></tp:treatment-sec><ref-list><ref id="B28"><mixed-citation xmlns:xlink="http://www.w3.org/1999/xlink" xlink:type="simple"><person-group><name name-style="western"><surname>Danilevsky</surname><given-names>ML</given-names></name></person-group> (<year>2014a</year>) <source>Longicorn beetles (<tp:taxon-name><tp:taxon-name-part taxon-name-part-type="order">Coleoptera</tp:taxon-name-part></tp:taxon-name>, <tp:taxon-name><tp:taxon-name-part taxon-name-part-type="superfamily">Cerambycoidea</tp:taxon-name-part></tp:taxon-name>) of Russia and adjacent countries. Part 1.</source><publisher-name>Institute of Ecology and Evolution</publisher-name>, <publisher-loc>Russian Academy of Sciences, Moskwa</publisher-loc>, <size units="page">517 pp</size>.</mixed-citation></ref><ref id="B31"><mixed-citation xmlns:xlink="http://www.w3.org/1999/xlink" xlink:type="simple"><person-group><name name-style="western"><surname>Danilevsky</surname><given-names>ML</given-names></name></person-group> (<year>2018a</year>) Catalogue of Palaearctic <tp:taxon-name><tp:taxon-name-part taxon-name-part-type="superfamily">Cerambycoidea</tp:taxon-name-part></tp:taxon-name>. <ext-link xlink:type="simple" ext-link-type="uri" xlink:href="http://cerambycidae.net/catalog.pdf">http://cerambycidae.net/catalog.pdf</ext-link> [accessed on 16 August 2018]</mixed-citation></ref><ref id="B45"><mixed-citation xmlns:xlink="http://www.w3.org/1999/xlink" xlink:type="simple"><person-group><name name-style="western"><surname>Kadyrbekov</surname><given-names>RKh</given-names></name><name name-style="western"><surname>Childebaev</surname><given-names>MK</given-names></name></person-group> (<year>2007</year>) About 2 unknown species of <tp:taxon-name><tp:taxon-name-part taxon-name-part-type="order">Coleoptera</tp:taxon-name-part></tp:taxon-name>, <tp:taxon-name><tp:taxon-name-part taxon-name-part-type="family">Cerambycidae</tp:taxon-name-part></tp:taxon-name> on the territory of Alakol Nature Reserve. Selevinia 2006: 219. [In Russian]</mixed-citation></ref><ref id="B59"><mixed-citation xmlns:xlink="http://www.w3.org/1999/xlink" xlink:type="simple"><person-group><name name-style="western"><surname>Kostin</surname><given-names>IA</given-names></name></person-group> (<year>1973</year>) Zhuki-dendrofagi Kazakhstana (korojedy, drovoseki, zlatki). [Dendrophagous Beetles of Kazakhstan (<tp:taxon-name><tp:taxon-name-part taxon-name-part-type="family">Buprestidae</tp:taxon-name-part></tp:taxon-name>, <tp:taxon-name><tp:taxon-name-part taxon-name-part-type="family">Cerambycidae</tp:taxon-name-part></tp:taxon-name>, <tp:taxon-name><tp:taxon-name-part taxon-name-part-type="family">Ipidae</tp:taxon-name-part></tp:taxon-name>)]. Izdatel’stvo Instituta Zoologii Academii Nauk Kazakhskoi SSR, Alma-Ata: 278 pp. [In Russian]</mixed-citation></ref><ref id="B4"><mixed-citation xmlns:xlink="http://www.w3.org/1999/xlink" xlink:type="simple"><person-group><name name-style="western"><surname>Cherepanov</surname><given-names>AI</given-names></name></person-group> (<year>1990a</year>) <source><tp:taxon-name><tp:taxon-name-part taxon-name-part-type="family">Cerambycidae</tp:taxon-name-part></tp:taxon-name> of northern Asia. Vol. 1, <tp:taxon-name><tp:taxon-name-part taxon-name-part-type="subfamily">Prioninae</tp:taxon-name-part></tp:taxon-name>, <tp:taxon-name><tp:taxon-name-part taxon-name-part-type="subfamily">Disteniinae</tp:taxon-name-part></tp:taxon-name>, <tp:taxon-name><tp:taxon-name-part taxon-name-part-type="subfamily">Lepturinae</tp:taxon-name-part></tp:taxon-name>, <tp:taxon-name><tp:taxon-name-part taxon-name-part-type="subfamily">Aseminae</tp:taxon-name-part></tp:taxon-name>.</source><publisher-name>Oxonian Press</publisher-name>, <publisher-loc>New Delhi</publisher-loc>, <size units="page">642 pp</size>.</mixed-citation></ref></ref-list></tp:taxon-treatment>
