# Supplementary material for: New data on the distribution, biology and ecology of the longhorn beetles from the area of South and East Kazakhstan (Coleoptera, Cerambycidae)
Source: Zookeys. 2018 Dec 11;(805):59–126. doi: 10.3897/zookeys.805.29660 (PMC6299065; doi:10.3897/zookeys.805.29660)
Supplement: XML Treatment for Rhaphuma gracilipes [file zookeys.805.29660-treatment24.xml]

<!DOCTYPE tp:taxon-treatment
  PUBLIC "-//TaxonX//DTD Taxonomic Treatment Publishing DTD v0 20100105//EN" "tax-treatment-NSO.dtd">
<tp:taxon-treatment xmlns:tp="http://www.plazi.org/taxpub"><tp:treatment-meta><kwd-group><label>Taxon classification</label><kwd><named-content xmlns:xlink="http://www.w3.org/1999/xlink" content-type="kingdom">Animalia</named-content></kwd><kwd><named-content xmlns:xlink="http://www.w3.org/1999/xlink" content-type="order">Coleoptera</named-content></kwd><kwd><named-content xmlns:xlink="http://www.w3.org/1999/xlink" content-type="family">Cerambycidae</named-content></kwd></kwd-group><mixed-citation publication-type="journal"><person-group><name><surname>Karpiński</surname><given-names>Lech</given-names></name><name><surname>Szczepański</surname><given-names>Wojciech T.</given-names></name><name><surname>lewa</surname><given-names>Radosław</given-names></name><name><surname>Walczak</surname><given-names>Marcin</given-names></name><name><surname>Hilszczański</surname><given-names>Jacek</given-names></name><name><surname>Kruszelnicki</surname><given-names>Lech</given-names></name><name><surname>Łoś</surname><given-names>Krzysztof</given-names></name><name><surname>Jaworski</surname><given-names>Tomasz</given-names></name><name><surname>Marek Bidas</surname><given-names/></name><name><surname>Tarwacki</surname><given-names>Grzegorz</given-names></name></person-group><article-title>New data on the distribution, biology and ecology of the longhorn beetles from the area of South and East Kazakhstan (<tp:taxon-name><tp:taxon-name-part taxon-name-part-type="order">Coleoptera</tp:taxon-name-part></tp:taxon-name>, <tp:taxon-name><tp:taxon-name-part taxon-name-part-type="family">Cerambycidae</tp:taxon-name-part></tp:taxon-name>)</article-title><source>Zookeys</source><day>11</day><month>12</month><year>2018</year><volume>2018</volume><issue>805</issue><fpage>59</fpage><lpage>126</lpage><pub-id pub-id-type="doi">10.3897/zookeys.805.29660</pub-id></mixed-citation></tp:treatment-meta><tp:nomenclature><tp:taxon-name>
                <tp:taxon-name-part taxon-name-part-type="genus" reg="Rhaphuma">Rhaphuma</tp:taxon-name-part>
                <tp:taxon-name-part taxon-name-part-type="species" reg="gracilipes">gracilipes</tp:taxon-name-part>
              </tp:taxon-name><tp:taxon-authority>(Faldermann, 1835)</tp:taxon-authority><xref ref-type="fig" rid="F5">Fig. 4A, B</xref><!--PageBreak--></tp:nomenclature><tp:treatment-sec sec-type="material" id="SECID0EGRBI"><title>Material examined.</title><p>East Kazakhstan Region: Putintsevo [Путинцево] env. (<named-content xmlns:xlink="http://www.w3.org/1999/xlink" content-type="dwc:verbatimCoordinates" xlink:type="simple"><named-content content-type="geo-json" specific-use="{&#34;type&#34;:&#34;Point&#34;,&#34;coordinates&#34;:[84.350000,49.866667]}" id="NCID0EPRBI" xlink:type="simple">49°52'N, 84°21'E</named-content></named-content>), 472 m a.s.l., 19–23 VI 2017, 1♂, 1♀, leg. <abbrev xmlns:xlink="http://www.w3.org/1999/xlink" xlink:title="Wojciech T. Szczepański" id="ABBRID0EURBI" xlink:type="simple">WTS</abbrev>; 2♂♂, 2♀♀, leg. <abbrev xmlns:xlink="http://www.w3.org/1999/xlink" xlink:title="Lech Karpiński" id="ABBRID0EYRBI" xlink:type="simple">LK</abbrev>; 1♂, 1♀, leg. <abbrev xmlns:xlink="http://www.w3.org/1999/xlink" xlink:title="Marek Bidas" id="ABBRID0E3RBI" xlink:type="simple">MB</abbrev>; 3♂♂ (1♂ – red wine trap), 2♀♀, leg. <abbrev xmlns:xlink="http://www.w3.org/1999/xlink" xlink:title="Marcin Walczak" id="ABBRID0EASBI" xlink:type="simple">MW</abbrev>.</p></tp:treatment-sec><tp:treatment-sec sec-type="remarks" id="SECID0EESBI"><title>Remarks.</title><p>This is an east-Palaearctic species that is distributed from Eastern Europe, where is rather rare, through Siberia, including the northern regions of Kazakhstan, Mongolia and China, to Sakhalin and Japan (<xref ref-type="bibr" rid="B62">Kurzawa 2012</xref>, <xref ref-type="bibr" rid="B31">Danilevsky 2018a</xref>). While the larvae usually develop in freshly dead twigs and stems under bark, then in the wood of various deciduous plant species, mainly in <italic><tp:taxon-name><tp:taxon-name-part taxon-name-part-type="genus" reg="Betula">Betula</tp:taxon-name-part></tp:taxon-name></italic>, <italic><tp:taxon-name><tp:taxon-name-part taxon-name-part-type="genus" reg="Acer">Acer</tp:taxon-name-part></tp:taxon-name></italic>, <italic><tp:taxon-name><tp:taxon-name-part taxon-name-part-type="genus" reg="Quercus">Quercus</tp:taxon-name-part></tp:taxon-name></italic>, <italic><tp:taxon-name><tp:taxon-name-part taxon-name-part-type="genus" reg="Tilia">Tilia</tp:taxon-name-part></tp:taxon-name></italic> and <italic><tp:taxon-name><tp:taxon-name-part taxon-name-part-type="genus" reg="Ulmus">Ulmus</tp:taxon-name-part></tp:taxon-name></italic>, it is also known from <italic><tp:taxon-name><tp:taxon-name-part taxon-name-part-type="genus" reg="Aralia">Aralia</tp:taxon-name-part></tp:taxon-name></italic>, <italic><tp:taxon-name><tp:taxon-name-part taxon-name-part-type="genus" reg="Vitis">Vitis</tp:taxon-name-part></tp:taxon-name></italic>, <italic><tp:taxon-name><tp:taxon-name-part taxon-name-part-type="genus" reg="Spiraea">Spiraea</tp:taxon-name-part></tp:taxon-name></italic>, <italic><tp:taxon-name><tp:taxon-name-part taxon-name-part-type="genus" reg="Syringa">Syringa</tp:taxon-name-part></tp:taxon-name></italic>, <italic><tp:taxon-name><tp:taxon-name-part taxon-name-part-type="genus" reg="Euonymus">Euonymus</tp:taxon-name-part></tp:taxon-name></italic>, <italic><tp:taxon-name><tp:taxon-name-part taxon-name-part-type="genus" reg="Daphne">Daphne</tp:taxon-name-part></tp:taxon-name></italic> and <italic><tp:taxon-name><tp:taxon-name-part taxon-name-part-type="genus" reg="Micromeles">Micromeles</tp:taxon-name-part></tp:taxon-name></italic> (<xref ref-type="bibr" rid="B9">Danilevskaya et al. 2009</xref>). The adults are active from June to September (<xref ref-type="bibr" rid="B78">Sama 2002</xref>).</p><!--PageBreak--><p>The species was recorded from Kazakhstan for the first time by <xref ref-type="bibr" rid="B59">Kostin (1973)</xref>. Some specimens were also collected in the Putintsevo environs in June 2005 by <xref ref-type="bibr" rid="B9">Danilevskaya et al. (2009)</xref>.</p><p>Several imagines were collected on the flowers of <tp:taxon-name><tp:taxon-name-part taxon-name-part-type="family">Apiaceae</tp:taxon-name-part></tp:taxon-name> in a mountain deciduous forest dominated by <italic><tp:taxon-name><tp:taxon-name-part taxon-name-part-type="genus" reg="Populus">Populus</tp:taxon-name-part></tp:taxon-name></italic> and <italic><tp:taxon-name><tp:taxon-name-part taxon-name-part-type="genus" reg="Betula">Betula</tp:taxon-name-part></tp:taxon-name></italic> (Fig. <xref ref-type="fig" rid="F16">15F</xref>). A single male was additionally lured into a red wine trap.</p></tp:treatment-sec><tp:treatment-sec><!--Section generated to contain objects referenced in tp:taxon-treatment.--><fig id="F5" position="float" orientation="portrait"><label>Figure 4.</label><caption><p>Photos of longhorn beetles specimens collected during the expedition to Kazakhstan in 2017: <bold>A</bold><italic><tp:taxon-name><tp:taxon-name-part taxon-name-part-type="genus" reg="Rhaphuma">Rhaphuma</tp:taxon-name-part><tp:taxon-name-part taxon-name-part-type="species" reg="gracilipes">gracilipes</tp:taxon-name-part></tp:taxon-name></italic> (male) <bold>B</bold><italic><tp:taxon-name><tp:taxon-name-part taxon-name-part-type="genus" reg="Rhaphuma">R.</tp:taxon-name-part><tp:taxon-name-part taxon-name-part-type="species" reg="gracilipes">gracilipes</tp:taxon-name-part></tp:taxon-name></italic> (female) <bold>C</bold><italic><tp:taxon-name><tp:taxon-name-part taxon-name-part-type="genus" reg="Molorchus">Molorchus</tp:taxon-name-part><tp:taxon-name-part taxon-name-part-type="species" reg="schmidti">schmidti</tp:taxon-name-part></tp:taxon-name></italic> (female) <bold>D</bold><italic><tp:taxon-name><tp:taxon-name-part taxon-name-part-type="genus" reg="Aegomorphus">Aegomorphus</tp:taxon-name-part><tp:taxon-name-part taxon-name-part-type="species" reg="obscurior">obscurior</tp:taxon-name-part></tp:taxon-name></italic> (female) <bold>E</bold><italic><tp:taxon-name><tp:taxon-name-part taxon-name-part-type="genus" reg="Ropaloscelis">Ropaloscelis</tp:taxon-name-part><tp:taxon-name-part taxon-name-part-type="species" reg="unifasciatus">unifasciatus</tp:taxon-name-part></tp:taxon-name></italic> (male) <bold>F</bold><italic><tp:taxon-name><tp:taxon-name-part taxon-name-part-type="genus" reg="Rhaphuma">R.</tp:taxon-name-part><tp:taxon-name-part taxon-name-part-type="species" reg="unifasciatus">unifasciatus</tp:taxon-name-part></tp:taxon-name></italic> (female) <bold>G</bold><italic><tp:taxon-name><tp:taxon-name-part taxon-name-part-type="genus" reg="Exocentrus">Exocentrus</tp:taxon-name-part><tp:taxon-name-part taxon-name-part-type="species" reg="stierlini">stierlini</tp:taxon-name-part></tp:taxon-name></italic> (male) <bold>H</bold><italic><tp:taxon-name><tp:taxon-name-part taxon-name-part-type="genus" reg="Exocentrus">E.</tp:taxon-name-part><tp:taxon-name-part taxon-name-part-type="species" reg="stierlini">stierlini</tp:taxon-name-part></tp:taxon-name></italic> (female) <bold>I</bold><italic><tp:taxon-name><tp:taxon-name-part taxon-name-part-type="genus" reg="Saperda">Saperda</tp:taxon-name-part><tp:taxon-name-part taxon-name-part-type="species" reg="alberti">alberti</tp:taxon-name-part></tp:taxon-name></italic> (female, whitish form) <bold>J</bold><italic><tp:taxon-name><tp:taxon-name-part taxon-name-part-type="genus" reg="Saperda">Saperda</tp:taxon-name-part><tp:taxon-name-part taxon-name-part-type="species" reg="perforata">perforata</tp:taxon-name-part></tp:taxon-name></italic> (female, whitish form) <bold>K</bold><italic><tp:taxon-name><tp:taxon-name-part taxon-name-part-type="genus" reg="Saperda">Saperda</tp:taxon-name-part><tp:taxon-name-part taxon-name-part-type="species" reg="scalaris">scalaris</tp:taxon-name-part></tp:taxon-name></italic> (female, whitish form) <bold>L</bold><italic><tp:taxon-name><tp:taxon-name-part taxon-name-part-type="genus" reg="Saperda">Saperda</tp:taxon-name-part><tp:taxon-name-part taxon-name-part-type="species" reg="similis">similis</tp:taxon-name-part></tp:taxon-name></italic> (female, whitish form).</p></caption><graphic xmlns:xlink="http://www.w3.org/1999/xlink" xlink:href="zookeys-805-059-g005.jpg" position="float" orientation="portrait" xlink:type="simple" id="oo_248768.jpg"/></fig><fig id="F16" position="float" orientation="portrait"><label>Figure 15.</label><caption><p>Field photos of habitats of typical Kazakh cerambycid species and some methods used: <bold>A</bold> general view on Sibinka River valley, the habitat of several collected species <bold>B</bold> pea shrubs on stony hills in Sibinka River valley, the habitat of <italic><tp:taxon-name><tp:taxon-name-part taxon-name-part-type="genus" reg="Stenocorus">Stenocorus</tp:taxon-name-part><tp:taxon-name-part taxon-name-part-type="species" reg="minutus">minutus</tp:taxon-name-part></tp:taxon-name></italic> and <italic><tp:taxon-name><tp:taxon-name-part taxon-name-part-type="genus" reg="Anoplistes">Anoplistes</tp:taxon-name-part><tp:taxon-name-part taxon-name-part-type="species" reg="halodendri">halodendri</tp:taxon-name-part><tp:taxon-name-part taxon-name-part-type="subspecies" reg="halodendri">halodendri</tp:taxon-name-part></tp:taxon-name></italic><bold>C</bold> mountain deciduous grove in Bykovo environs, the habitat of numerous collected species <bold>D</bold> general view on mountain deciduous forest along the Khamir River in Putinsevo environs, the habitat of numerous collected species <bold>E</bold> river bank with poplar windfalls, the habitat of <italic><tp:taxon-name><tp:taxon-name-part taxon-name-part-type="genus" reg="Saperda">Saperda</tp:taxon-name-part><tp:taxon-name-part taxon-name-part-type="species" reg="alberti">alberti</tp:taxon-name-part></tp:taxon-name></italic><bold>F</bold> wine trap in poplars forest, the habitat of <italic>inter alia <tp:taxon-name><tp:taxon-name-part taxon-name-part-type="genus" reg="Macroleptura">Macroleptura</tp:taxon-name-part><tp:taxon-name-part taxon-name-part-type="species" reg="thoracica">thoracica</tp:taxon-name-part></tp:taxon-name></italic>, <italic><tp:taxon-name><tp:taxon-name-part taxon-name-part-type="genus" reg="Rhaphuma">Rhaphuma</tp:taxon-name-part><tp:taxon-name-part taxon-name-part-type="species" reg="gracilipes">gracilipes</tp:taxon-name-part></tp:taxon-name></italic> and <italic><tp:taxon-name><tp:taxon-name-part taxon-name-part-type="genus" reg="Exocentrus">Exocentrus</tp:taxon-name-part><tp:taxon-name-part taxon-name-part-type="species" reg="stierlini">stierlini</tp:taxon-name-part></tp:taxon-name></italic><bold>G</bold> attracting insects to artificial light source in <italic><tp:taxon-name><tp:taxon-name-part taxon-name-part-type="genus" reg="Artemisia">Artemisia</tp:taxon-name-part></tp:taxon-name></italic>-desert habitat <bold>H</bold> attracting insects to artificial light source at the edge of a mountain deciduous forest.</p></caption><graphic xmlns:xlink="http://www.w3.org/1999/xlink" xlink:href="zookeys-805-059-g016.jpg" position="float" orientation="portrait" xlink:type="simple" id="oo_248779.jpg"/></fig></tp:treatment-sec><ref-list><ref id="B62"><mixed-citation xmlns:xlink="http://www.w3.org/1999/xlink" xlink:type="simple"><person-group><name name-style="western"><surname>Kurzawa</surname><given-names>J</given-names></name></person-group> (<year>2012</year>) <article-title>Distribution of <italic><tp:taxon-name><tp:taxon-name-part taxon-name-part-type="genus">Rhaphuma</tp:taxon-name-part><tp:taxon-name-part taxon-name-part-type="species">gracilipes</tp:taxon-name-part></tp:taxon-name></italic> (Faldermann, 1835) (<tp:taxon-name><tp:taxon-name-part taxon-name-part-type="order">Coleoptera</tp:taxon-name-part></tp:taxon-name>: <tp:taxon-name><tp:taxon-name-part taxon-name-part-type="family">Cerambycidae</tp:taxon-name-part></tp:taxon-name>) in Europe.</article-title><source>Acta entomologica silesiana</source><volume>20</volume>: <fpage>65</fpage>–<lpage>70</lpage>.</mixed-citation></ref><ref id="B31"><mixed-citation xmlns:xlink="http://www.w3.org/1999/xlink" xlink:type="simple"><person-group><name name-style="western"><surname>Danilevsky</surname><given-names>ML</given-names></name></person-group> (<year>2018a</year>) Catalogue of Palaearctic <tp:taxon-name><tp:taxon-name-part taxon-name-part-type="superfamily">Cerambycoidea</tp:taxon-name-part></tp:taxon-name>. <ext-link xlink:type="simple" ext-link-type="uri" xlink:href="http://cerambycidae.net/catalog.pdf">http://cerambycidae.net/catalog.pdf</ext-link> [accessed on 16 August 2018]</mixed-citation></ref><ref id="B9"><mixed-citation xmlns:xlink="http://www.w3.org/1999/xlink" xlink:type="simple"><person-group><name name-style="western"><surname>Danilevskaya</surname><given-names>GB</given-names></name><name name-style="western"><surname>Danilevsky</surname><given-names>ML</given-names></name><name name-style="western"><surname>Hadulla</surname><given-names>K</given-names></name><name name-style="western"><surname>Shapovalov</surname><given-names>AM</given-names></name><name name-style="western"><surname>Yokoi</surname><given-names>Y</given-names></name></person-group> (<year>2009</year>) <article-title><tp:taxon-name><tp:taxon-name-part taxon-name-part-type="family">Cerambycidae</tp:taxon-name-part></tp:taxon-name> collected in North-East Kazakhstan by an international collecting trip 2005 (<tp:taxon-name><tp:taxon-name-part taxon-name-part-type="order">Coleoptera</tp:taxon-name-part></tp:taxon-name>).</article-title><source>Entomologische Zeitschrift</source><volume>119</volume>(<issue>4</issue>): <fpage>171</fpage>–<lpage>178</lpage>.</mixed-citation></ref><ref id="B78"><mixed-citation xmlns:xlink="http://www.w3.org/1999/xlink" xlink:type="simple"><person-group><name name-style="western"><surname>Sama</surname><given-names>G</given-names></name></person-group> (<year>2002</year>) <source>Atlas of the <tp:taxon-name><tp:taxon-name-part taxon-name-part-type="family">Cerambycidae</tp:taxon-name-part></tp:taxon-name> of Europe and the Mediterranean Area. Vol.</source><publisher-name>1</publisher-name>, <publisher-loc>Northern, Western, Central and Eastern Europe, British Isles and Continental Europe from France (excl. Corsica) to Scandinavia and Urals</publisher-loc>, <size units="page">173 pp</size>.</mixed-citation></ref><ref id="B59"><mixed-citation xmlns:xlink="http://www.w3.org/1999/xlink" xlink:type="simple"><person-group><name name-style="western"><surname>Kostin</surname><given-names>IA</given-names></name></person-group> (<year>1973</year>) Zhuki-dendrofagi Kazakhstana (korojedy, drovoseki, zlatki). [Dendrophagous Beetles of Kazakhstan (<tp:taxon-name><tp:taxon-name-part taxon-name-part-type="family">Buprestidae</tp:taxon-name-part></tp:taxon-name>, <tp:taxon-name><tp:taxon-name-part taxon-name-part-type="family">Cerambycidae</tp:taxon-name-part></tp:taxon-name>, <tp:taxon-name><tp:taxon-name-part taxon-name-part-type="family">Ipidae</tp:taxon-name-part></tp:taxon-name>)]. Izdatel’stvo Instituta Zoologii Academii Nauk Kazakhskoi SSR, Alma-Ata: 278 pp. [In Russian]</mixed-citation></ref></ref-list></tp:taxon-treatment>
