# Supplementary material for: New data on the distribution, biology and ecology of the longhorn beetles from the area of South and East Kazakhstan (Coleoptera, Cerambycidae)
Source: Zookeys. 2018 Dec 11;(805):59–126. doi: 10.3897/zookeys.805.29660 (PMC6299065; doi:10.3897/zookeys.805.29660)
Supplement: XML Treatment for Xylotrechus alakolensis [file zookeys.805.29660-treatment26.xml]

<!DOCTYPE tp:taxon-treatment
  PUBLIC "-//TaxonX//DTD Taxonomic Treatment Publishing DTD v0 20100105//EN" "tax-treatment-NSO.dtd">
<tp:taxon-treatment xmlns:tp="http://www.plazi.org/taxpub"><tp:treatment-meta><kwd-group><label>Taxon classification</label><kwd><named-content xmlns:xlink="http://www.w3.org/1999/xlink" content-type="kingdom">Animalia</named-content></kwd><kwd><named-content xmlns:xlink="http://www.w3.org/1999/xlink" content-type="order">Coleoptera</named-content></kwd><kwd><named-content xmlns:xlink="http://www.w3.org/1999/xlink" content-type="family">Cerambycidae</named-content></kwd></kwd-group><mixed-citation publication-type="journal"><person-group><name><surname>Karpiński</surname><given-names>Lech</given-names></name><name><surname>Szczepański</surname><given-names>Wojciech T.</given-names></name><name><surname>lewa</surname><given-names>Radosław</given-names></name><name><surname>Walczak</surname><given-names>Marcin</given-names></name><name><surname>Hilszczański</surname><given-names>Jacek</given-names></name><name><surname>Kruszelnicki</surname><given-names>Lech</given-names></name><name><surname>Łoś</surname><given-names>Krzysztof</given-names></name><name><surname>Jaworski</surname><given-names>Tomasz</given-names></name><name><surname>Marek Bidas</surname><given-names/></name><name><surname>Tarwacki</surname><given-names>Grzegorz</given-names></name></person-group><article-title>New data on the distribution, biology and ecology of the longhorn beetles from the area of South and East Kazakhstan (<tp:taxon-name><tp:taxon-name-part taxon-name-part-type="order">Coleoptera</tp:taxon-name-part></tp:taxon-name>, <tp:taxon-name><tp:taxon-name-part taxon-name-part-type="family">Cerambycidae</tp:taxon-name-part></tp:taxon-name>)</article-title><source>Zookeys</source><day>11</day><month>12</month><year>2018</year><volume>2018</volume><issue>805</issue><fpage>59</fpage><lpage>126</lpage><pub-id pub-id-type="doi">10.3897/zookeys.805.29660</pub-id></mixed-citation></tp:treatment-meta><tp:nomenclature><tp:taxon-name>
                <tp:taxon-name-part taxon-name-part-type="genus" reg="Xylotrechus">Xylotrechus</tp:taxon-name-part>
                <tp:taxon-name-part taxon-name-part-type="species" reg="alakolensis">alakolensis</tp:taxon-name-part>
              </tp:taxon-name><tp:taxon-authority>Karpiński &amp; Szczepański, 2018 *</tp:taxon-authority><xref ref-type="fig" rid="F3">Fig. 2I</xref></tp:nomenclature><tp:treatment-sec sec-type="material" id="SECID0EU2BI"><title>Material examined.</title><p>East Kazakhstan Region: 15 km NW of Taskesken [Таскескен] (<named-content xmlns:xlink="http://www.w3.org/1999/xlink" content-type="dwc:verbatimCoordinates" xlink:type="simple"><named-content content-type="geo-json" specific-use="{&#34;type&#34;:&#34;Point&#34;,&#34;coordinates&#34;:[80.600000,47.300000]}" id="NCID0E42BI" xlink:type="simple">47°18'N, 80°36'E</named-content></named-content>), 15 VI 2017, 627 m a.s.l., 1♂, leg. <abbrev xmlns:xlink="http://www.w3.org/1999/xlink" xlink:title="Wojciech T. Szczepański" id="ABBRID0EC3BI" xlink:type="simple">WTS</abbrev>.</p></tp:treatment-sec><tp:treatment-sec sec-type="remarks" id="SECID0EG3BI"><title>Remarks.</title><p>This newly described species was identified based on the specimen presented herein (Fig. <xref ref-type="fig" rid="F3">2I</xref>). Although only the holotype is known as yet, the range of this taxon is most likely limited to the eastern part of Kazakhstan. More information is provided in <xref ref-type="bibr" rid="B55">Karpiński and Szczepański (2018)</xref>.</p><p>A single male was collected within a very rich roadside vegetation strip in a steppe-like habitat (Fig. <xref ref-type="fig" rid="F13">12C</xref>) using the sweep-netting method.</p></tp:treatment-sec><tp:treatment-sec><!--Section generated to contain objects referenced in tp:taxon-treatment.--><fig id="F3" position="float" orientation="portrait"><label>Figure 2.</label><caption><p>Photos of longhorn beetles specimens collected during the expedition to Kazakhstan in 2017: <bold>A</bold><italic><tp:taxon-name><tp:taxon-name-part taxon-name-part-type="genus" reg="Anastrangalia">Anastrangalia</tp:taxon-name-part><tp:taxon-name-part taxon-name-part-type="species" reg="sequensi">sequensi</tp:taxon-name-part></tp:taxon-name></italic> (female, melanistic form) <bold>B</bold><italic><tp:taxon-name><tp:taxon-name-part taxon-name-part-type="genus" reg="Brachyta">Brachyta</tp:taxon-name-part><tp:taxon-name-part taxon-name-part-type="species" reg="interrogationis">interrogationis</tp:taxon-name-part><tp:taxon-name-part taxon-name-part-type="subspecies" reg="russica">russica</tp:taxon-name-part></tp:taxon-name></italic> (female) <bold>C</bold><italic><tp:taxon-name><tp:taxon-name-part taxon-name-part-type="genus" reg="Stenocorus">Stenocorus</tp:taxon-name-part><tp:taxon-name-part taxon-name-part-type="species" reg="minutus">minutus</tp:taxon-name-part></tp:taxon-name></italic> (male) <bold>D</bold><italic><tp:taxon-name><tp:taxon-name-part taxon-name-part-type="genus" reg="Stenocorus">S.</tp:taxon-name-part><tp:taxon-name-part taxon-name-part-type="species" reg="minutus">minutus</tp:taxon-name-part></tp:taxon-name></italic> (female) <bold>E</bold><italic><tp:taxon-name><tp:taxon-name-part taxon-name-part-type="genus" reg="Turanium">Turanium</tp:taxon-name-part><tp:taxon-name-part taxon-name-part-type="species" reg="scabrum">scabrum</tp:taxon-name-part></tp:taxon-name></italic> (male, dark form) <bold>F</bold><italic><tp:taxon-name><tp:taxon-name-part taxon-name-part-type="genus" reg="Turanium">T.</tp:taxon-name-part><tp:taxon-name-part taxon-name-part-type="species" reg="scabrum">scabrum</tp:taxon-name-part></tp:taxon-name></italic> (female, dark form) <bold>G</bold><italic><tp:taxon-name><tp:taxon-name-part taxon-name-part-type="genus" reg="Turanium">T.</tp:taxon-name-part><tp:taxon-name-part taxon-name-part-type="species" reg="scabrum">scabrum</tp:taxon-name-part></tp:taxon-name></italic> (female, light form) <bold>H</bold><italic><tp:taxon-name><tp:taxon-name-part taxon-name-part-type="genus" reg="Xylotrechus">Xylotrechus</tp:taxon-name-part><tp:taxon-name-part taxon-name-part-type="species" reg="adspersus">adspersus</tp:taxon-name-part></tp:taxon-name></italic> (male) <bold>I</bold><italic><tp:taxon-name><tp:taxon-name-part taxon-name-part-type="genus" reg="Xylotrechus">Xylotrechus</tp:taxon-name-part><tp:taxon-name-part taxon-name-part-type="species" reg="alakolensis">alakolensis</tp:taxon-name-part></tp:taxon-name></italic> (male) <bold>J</bold><italic><tp:taxon-name><tp:taxon-name-part taxon-name-part-type="genus" reg="Xylotrechus">Xylotrechus</tp:taxon-name-part><tp:taxon-name-part taxon-name-part-type="species" reg="hircus">hircus</tp:taxon-name-part></tp:taxon-name></italic> (female) <bold>K</bold><italic><tp:taxon-name><tp:taxon-name-part taxon-name-part-type="genus" reg="Xylotrechus">Xylotrechus</tp:taxon-name-part><tp:taxon-name-part taxon-name-part-type="species" reg="capricornus">capricornus</tp:taxon-name-part></tp:taxon-name></italic> (male) <bold>L</bold><italic><tp:taxon-name><tp:taxon-name-part taxon-name-part-type="genus" reg="Xylotrechus">X.</tp:taxon-name-part><tp:taxon-name-part taxon-name-part-type="species" reg="capricornus">capricornus</tp:taxon-name-part></tp:taxon-name></italic> (female).</p></caption><graphic xmlns:xlink="http://www.w3.org/1999/xlink" xlink:href="zookeys-805-059-g003.jpg" position="float" orientation="portrait" xlink:type="simple" id="oo_248766.jpg"/></fig><fig id="F13" position="float" orientation="portrait"><label>Figure 12.</label><caption><p>Field photos of host plants, larval feeding galleries and habitats of typical Kazakh cerambycid species: <bold>A</bold> river bank overgrown by willows, the habitat of <italic><tp:taxon-name><tp:taxon-name-part taxon-name-part-type="genus" reg="Xylotrechus">Xylotrechus</tp:taxon-name-part><tp:taxon-name-part taxon-name-part-type="species" reg="adspersus">adspersus</tp:taxon-name-part></tp:taxon-name></italic><bold>B</bold> larval feeding gallery of <italic><tp:taxon-name><tp:taxon-name-part taxon-name-part-type="genus" reg="Xylotrechus">X.</tp:taxon-name-part><tp:taxon-name-part taxon-name-part-type="species" reg="adspersus">adspersus</tp:taxon-name-part></tp:taxon-name></italic> in a branch of <italic><tp:taxon-name><tp:taxon-name-part taxon-name-part-type="genus" reg="Salix">Salix</tp:taxon-name-part></tp:taxon-name></italic> sp. <bold>C</bold> roadside vegetation strip in Taskesken environs, the habitat of <italic><tp:taxon-name><tp:taxon-name-part taxon-name-part-type="genus" reg="Xylotrechus">Xylotrechus</tp:taxon-name-part><tp:taxon-name-part taxon-name-part-type="species" reg="alakolensis">alakolensis</tp:taxon-name-part></tp:taxon-name></italic><bold>D</bold> hilly grove with birches, the habitat of <italic><tp:taxon-name><tp:taxon-name-part taxon-name-part-type="genus" reg="Xylotrechus">Xylotrechus</tp:taxon-name-part><tp:taxon-name-part taxon-name-part-type="species" reg="hircus">hircus</tp:taxon-name-part></tp:taxon-name></italic><bold>E</bold> inflorescences of <italic><tp:taxon-name><tp:taxon-name-part taxon-name-part-type="genus" reg="Lepidium">Lepidium</tp:taxon-name-part><tp:taxon-name-part taxon-name-part-type="species" reg="draba">draba</tp:taxon-name-part></tp:taxon-name></italic>, the food plant of <italic><tp:taxon-name><tp:taxon-name-part taxon-name-part-type="genus" reg="Cleroclytus">Cleroclytus</tp:taxon-name-part><tp:taxon-name-part taxon-name-part-type="species" reg="semirufus">semirufus</tp:taxon-name-part><tp:taxon-name-part taxon-name-part-type="subspecies" reg="collaris">collaris</tp:taxon-name-part></tp:taxon-name></italic><bold>F</bold><italic><tp:taxon-name><tp:taxon-name-part taxon-name-part-type="genus" reg="Berberis">Berberis</tp:taxon-name-part><tp:taxon-name-part taxon-name-part-type="species" reg="vulgaris">vulgaris</tp:taxon-name-part></tp:taxon-name></italic>, the host plant of <italic><tp:taxon-name><tp:taxon-name-part taxon-name-part-type="genus" reg="Cleroclytus">C.</tp:taxon-name-part><tp:taxon-name-part taxon-name-part-type="species" reg="semirufus">semirufus</tp:taxon-name-part><tp:taxon-name-part taxon-name-part-type="subspecies" reg="collaris">collaris</tp:taxon-name-part></tp:taxon-name></italic><bold>G</bold><italic><tp:taxon-name><tp:taxon-name-part taxon-name-part-type="genus" reg="Astragalus">Astragalus</tp:taxon-name-part><tp:taxon-name-part taxon-name-part-type="species" reg="sieversianus">sieversianus</tp:taxon-name-part></tp:taxon-name></italic>, possible host plant of <italic><tp:taxon-name><tp:taxon-name-part taxon-name-part-type="genus" reg="Agapanthia">Agapanthia</tp:taxon-name-part><tp:taxon-name-part taxon-name-part-type="species" reg="violacea">violacea</tp:taxon-name-part></tp:taxon-name></italic><bold>H</bold> roadside strip with herbaceous vegetation, the habitat of <italic><tp:taxon-name><tp:taxon-name-part taxon-name-part-type="genus" reg="Agapanthia">Agapanthia</tp:taxon-name-part><tp:taxon-name-part taxon-name-part-type="species" reg="alternans">alternans</tp:taxon-name-part><tp:taxon-name-part taxon-name-part-type="subspecies" reg="alternans">alternans</tp:taxon-name-part></tp:taxon-name></italic>.</p></caption><graphic xmlns:xlink="http://www.w3.org/1999/xlink" xlink:href="zookeys-805-059-g013.jpg" position="float" orientation="portrait" xlink:type="simple" id="oo_248776.jpg"/></fig></tp:treatment-sec><ref-list><ref id="B55"><mixed-citation xmlns:xlink="http://www.w3.org/1999/xlink" xlink:type="simple"><person-group><name name-style="western"><surname>Karpiński</surname><given-names>L</given-names></name><name name-style="western"><surname>Szczepański</surname><given-names>WT</given-names></name></person-group> (<year>2018</year>) <tp:taxon-name><tp:taxon-name-part taxon-name-part-type="genus">Xylotrechus</tp:taxon-name-part> (<tp:taxon-name-part taxon-name-part-type="subgenus">Kostiniclytus</tp:taxon-name-part>) <tp:taxon-name-part taxon-name-part-type="species">alakolensis</tp:taxon-name-part></tp:taxon-name> sp. nov. (<tp:taxon-name><tp:taxon-name-part taxon-name-part-type="order">Coleoptera</tp:taxon-name-part></tp:taxon-name>, <tp:taxon-name><tp:taxon-name-part taxon-name-part-type="family">Cerambycidae</tp:taxon-name-part></tp:taxon-name>) from East Kazakhstan. Zootaxa 4370(3): 255–261.</mixed-citation></ref></ref-list></tp:taxon-treatment>
