# Supplementary material for: New data on the distribution, biology and ecology of the longhorn beetles from the area of South and East Kazakhstan (Coleoptera, Cerambycidae)
Source: Zookeys. 2018 Dec 11;(805):59–126. doi: 10.3897/zookeys.805.29660 (PMC6299065; doi:10.3897/zookeys.805.29660)
Supplement: XML Treatment for Anoplistes galusoi [file zookeys.805.29660-treatment34.xml]

<!DOCTYPE tp:taxon-treatment
  PUBLIC "-//TaxonX//DTD Taxonomic Treatment Publishing DTD v0 20100105//EN" "tax-treatment-NSO.dtd">
<tp:taxon-treatment xmlns:tp="http://www.plazi.org/taxpub"><tp:treatment-meta><kwd-group><label>Taxon classification</label><kwd><named-content xmlns:xlink="http://www.w3.org/1999/xlink" content-type="kingdom">Animalia</named-content></kwd><kwd><named-content xmlns:xlink="http://www.w3.org/1999/xlink" content-type="order">Coleoptera</named-content></kwd><kwd><named-content xmlns:xlink="http://www.w3.org/1999/xlink" content-type="family">Cerambycidae</named-content></kwd></kwd-group><mixed-citation publication-type="journal"><person-group><name><surname>Karpiński</surname><given-names>Lech</given-names></name><name><surname>Szczepański</surname><given-names>Wojciech T.</given-names></name><name><surname>lewa</surname><given-names>Radosław</given-names></name><name><surname>Walczak</surname><given-names>Marcin</given-names></name><name><surname>Hilszczański</surname><given-names>Jacek</given-names></name><name><surname>Kruszelnicki</surname><given-names>Lech</given-names></name><name><surname>Łoś</surname><given-names>Krzysztof</given-names></name><name><surname>Jaworski</surname><given-names>Tomasz</given-names></name><name><surname>Marek Bidas</surname><given-names/></name><name><surname>Tarwacki</surname><given-names>Grzegorz</given-names></name></person-group><article-title>New data on the distribution, biology and ecology of the longhorn beetles from the area of South and East Kazakhstan (<tp:taxon-name><tp:taxon-name-part taxon-name-part-type="order">Coleoptera</tp:taxon-name-part></tp:taxon-name>, <tp:taxon-name><tp:taxon-name-part taxon-name-part-type="family">Cerambycidae</tp:taxon-name-part></tp:taxon-name>)</article-title><source>Zookeys</source><day>11</day><month>12</month><year>2018</year><volume>2018</volume><issue>805</issue><fpage>59</fpage><lpage>126</lpage><pub-id pub-id-type="doi">10.3897/zookeys.805.29660</pub-id></mixed-citation></tp:treatment-meta><tp:nomenclature><tp:taxon-name>
                <tp:taxon-name-part taxon-name-part-type="genus" reg="Anoplistes">Anoplistes</tp:taxon-name-part>
                <tp:taxon-name-part taxon-name-part-type="species" reg="galusoi">galusoi</tp:taxon-name-part>
              </tp:taxon-name><tp:taxon-authority>(Kostin, 1974) *</tp:taxon-authority><xref ref-type="fig" rid="F4">Figs 3C, D</xref><xref ref-type="fig" rid="F11">, 10E, F</xref><!--PageBreak--></tp:nomenclature><tp:treatment-sec sec-type="material" id="SECID0E43CI"><title>Material examined.</title><p>Almaty Region: 25 km SW of Kalinino [Басши], 691 m a.s.l., 13 VI 2017, 1♂, leg. <abbrev xmlns:xlink="http://www.w3.org/1999/xlink" xlink:title="Lech Karpiński" id="ABBRID0ED4CI" xlink:type="simple">LK</abbrev>; 2♂♂, 1♀, leg. <abbrev xmlns:xlink="http://www.w3.org/1999/xlink" xlink:title="Wojciech T. Szczepański" id="ABBRID0EH4CI" xlink:type="simple">WTS</abbrev>.</p></tp:treatment-sec><tp:treatment-sec sec-type="remarks" id="SECID0EL4CI"><title>Remarks.</title><p>This is an endemic Kazakh species with its known distribution limited to the area of Mt. Ulkunkalkan at the Ili River in the southeastern part of the country (<xref ref-type="bibr" rid="B60">Kostin 1974</xref>, <xref ref-type="bibr" rid="B31">Danilevsky 2018a</xref>). According to <xref ref-type="bibr" rid="B60">Kostin (1974)</xref>, the larvae develop in the roots and basal parts of the stems of living <italic><tp:taxon-name><tp:taxon-name-part taxon-name-part-type="genus" reg="Ephedra">Ephedra</tp:taxon-name-part><tp:taxon-name-part taxon-name-part-type="species" reg="strobilacea">strobilacea</tp:taxon-name-part></tp:taxon-name></italic>. The irregular feeding ground is widened with the increasing of larva and although it is initially oriented downwards, it turns back to the top. Its length usually does not exceed 20 cm. Most of the emergence holes of the adults are located at the base of the root neck, approx. a few centimetres above ground level. The damaged shoots dry up before the autumn, and sometimes this may cause the whole bush to die. Adults that are rather immobile can be found from the end of May to mid-June. They copulate on host plants shortly after they hatch and supplementary feeding does not seem to be important in this species.</p><p>The imagines (Fig. <xref ref-type="fig" rid="F11">10E, F</xref>) were observed during windy and hot weather sitting on tufts of <italic><tp:taxon-name><tp:taxon-name-part taxon-name-part-type="genus" reg="Ephedra">E.</tp:taxon-name-part><tp:taxon-name-part taxon-name-part-type="species" reg="strobilacea">strobilacea</tp:taxon-name-part></tp:taxon-name></italic> (Fig. <xref ref-type="fig" rid="F11">10G</xref>) that were growing on the steep mountain slopes on the western side at a higher altitude in the habitat of a stony semi-desert that was sparsely covered with vegetation (Fig. <xref ref-type="fig" rid="F11">10H</xref>). Only four inactive specimens (three males and one female) were found despite checking nearly a thousand <italic><tp:taxon-name><tp:taxon-name-part taxon-name-part-type="genus" reg="Ephedra">Ephedra</tp:taxon-name-part></tp:taxon-name></italic> shrubs. They did not seem to react to either the strong gusts of wind or the presence of observers. The beetles were found throughout most of the day from about 11 a.m. to 6 p.m. This strongly limited, endemic species seems to be in decline recently. In order to protect the exact locality of this vulnerable cerambycid, even approximate geographical coordinates have not been given. The species may somehow be related to the extremely rare <italic><tp:taxon-name><tp:taxon-name-part taxon-name-part-type="genus" reg="Anoplistes">Anoplistes</tp:taxon-name-part><tp:taxon-name-part taxon-name-part-type="species" reg="diabolicus">diabolicus</tp:taxon-name-part></tp:taxon-name></italic> Reitter, 1915.</p></tp:treatment-sec><tp:treatment-sec><!--Section generated to contain objects referenced in tp:taxon-treatment.--><fig id="F4" position="float" orientation="portrait"><label>Figure 3.</label><caption><p>Photos of longhorn beetles specimens collected during the expedition to Kazakhstan in 2017: <bold>A</bold><italic><tp:taxon-name><tp:taxon-name-part taxon-name-part-type="genus" reg="Anoplistes">Anoplistes</tp:taxon-name-part><tp:taxon-name-part taxon-name-part-type="species" reg="jacobsoni">jacobsoni</tp:taxon-name-part></tp:taxon-name></italic> (male) <bold>B</bold><italic><tp:taxon-name><tp:taxon-name-part taxon-name-part-type="genus" reg="Anoplistes">A.</tp:taxon-name-part><tp:taxon-name-part taxon-name-part-type="species" reg="jacobsoni">jacobsoni</tp:taxon-name-part></tp:taxon-name></italic> (female) <bold>C</bold><italic><tp:taxon-name><tp:taxon-name-part taxon-name-part-type="genus" reg="Anoplistes">Anoplistes</tp:taxon-name-part><tp:taxon-name-part taxon-name-part-type="species" reg="galusoi">galusoi</tp:taxon-name-part></tp:taxon-name></italic> (male) <bold>D</bold><italic><tp:taxon-name><tp:taxon-name-part taxon-name-part-type="genus" reg="Anoplistes">A.</tp:taxon-name-part><tp:taxon-name-part taxon-name-part-type="species" reg="galusoi">galusoi</tp:taxon-name-part></tp:taxon-name></italic> (female) <bold>E</bold><italic><tp:taxon-name><tp:taxon-name-part taxon-name-part-type="genus" reg="Anoplistes">Anoplistes</tp:taxon-name-part><tp:taxon-name-part taxon-name-part-type="species" reg="halodendri">halodendri</tp:taxon-name-part><tp:taxon-name-part taxon-name-part-type="subspecies" reg="halodendri">halodendri</tp:taxon-name-part></tp:taxon-name></italic> (male, Sibinka River valley) <bold>F</bold><italic><tp:taxon-name><tp:taxon-name-part taxon-name-part-type="genus" reg="Anoplistes">A.</tp:taxon-name-part><tp:taxon-name-part taxon-name-part-type="species" reg="halodendri">halodendri</tp:taxon-name-part><tp:taxon-name-part taxon-name-part-type="subspecies" reg="halodendri">halodendri</tp:taxon-name-part></tp:taxon-name></italic> (male, Tarbagatay environs) <bold>G</bold><italic><tp:taxon-name><tp:taxon-name-part taxon-name-part-type="genus" reg="Anoplistes">A.</tp:taxon-name-part><tp:taxon-name-part taxon-name-part-type="species" reg="halodendri">halodendri</tp:taxon-name-part><tp:taxon-name-part taxon-name-part-type="subspecies" reg="halodendri">halodendri</tp:taxon-name-part></tp:taxon-name></italic> (female, Sibinka River valley) <bold>H</bold><italic><tp:taxon-name><tp:taxon-name-part taxon-name-part-type="genus" reg="Amarysius">Amarysius</tp:taxon-name-part><tp:taxon-name-part taxon-name-part-type="species" reg="duplicatus">duplicatus</tp:taxon-name-part></tp:taxon-name></italic> (female) <bold>I</bold><italic><tp:taxon-name><tp:taxon-name-part taxon-name-part-type="genus" reg="Cleroclytus">Cleroclytus</tp:taxon-name-part><tp:taxon-name-part taxon-name-part-type="species" reg="semirufus">semirufus</tp:taxon-name-part><tp:taxon-name-part taxon-name-part-type="subspecies" reg="collaris">collaris</tp:taxon-name-part></tp:taxon-name></italic> (male, light form) <bold>J</bold><italic><tp:taxon-name><tp:taxon-name-part taxon-name-part-type="genus" reg="Cleroclytus">C.</tp:taxon-name-part><tp:taxon-name-part taxon-name-part-type="species" reg="semirufus">semirufus</tp:taxon-name-part><tp:taxon-name-part taxon-name-part-type="subspecies" reg="collaris">collaris</tp:taxon-name-part></tp:taxon-name></italic> (male, dark form) <bold>K</bold><italic><tp:taxon-name><tp:taxon-name-part taxon-name-part-type="genus" reg="Cleroclytus">C.</tp:taxon-name-part><tp:taxon-name-part taxon-name-part-type="species" reg="semirufus">semirufus</tp:taxon-name-part><tp:taxon-name-part taxon-name-part-type="subspecies" reg="collaris">collaris</tp:taxon-name-part></tp:taxon-name></italic> (female, light form).</p></caption><graphic xmlns:xlink="http://www.w3.org/1999/xlink" xlink:href="zookeys-805-059-g004.jpg" position="float" orientation="portrait" xlink:type="simple" id="oo_248767.jpg"/></fig><fig id="F11" position="float" orientation="portrait"><label>Figure 10.</label><caption><p>Field photos of imagines in nature, host plants and habitats of typical Kazakh cerambycid species: <bold>A</bold> semi-shrub desert in Kapchagay environs, the habitat of <italic><tp:taxon-name><tp:taxon-name-part taxon-name-part-type="genus" reg="Psilotarsus">Psilotarsus</tp:taxon-name-part><tp:taxon-name-part taxon-name-part-type="species" reg="brachypterus">brachypterus</tp:taxon-name-part><tp:taxon-name-part taxon-name-part-type="subspecies" reg="pubiventris">pubiventris</tp:taxon-name-part></tp:taxon-name></italic><bold>B</bold> flood barrier formed with oleasters branches, the habitat of <italic><tp:taxon-name><tp:taxon-name-part taxon-name-part-type="genus" reg="Turanium">Turanium</tp:taxon-name-part><tp:taxon-name-part taxon-name-part-type="species" reg="scabrum">scabrum</tp:taxon-name-part></tp:taxon-name></italic> and <italic><tp:taxon-name><tp:taxon-name-part taxon-name-part-type="genus" reg="Chlorophorus">Chlorophorus</tp:taxon-name-part><tp:taxon-name-part taxon-name-part-type="species" reg="elaeagni">elaeagni</tp:taxon-name-part></tp:taxon-name></italic><bold>C</bold> blossoming tamarisks in the habitat of <italic><tp:taxon-name><tp:taxon-name-part taxon-name-part-type="genus" reg="Chlorophorus">Ch.</tp:taxon-name-part><tp:taxon-name-part taxon-name-part-type="species" reg="elaeagni">elaeagni</tp:taxon-name-part></tp:taxon-name></italic> and <italic><tp:taxon-name><tp:taxon-name-part taxon-name-part-type="genus" reg="Anoplistes">Anoplistes</tp:taxon-name-part><tp:taxon-name-part taxon-name-part-type="species" reg="jacobsoni">jacobsoni</tp:taxon-name-part></tp:taxon-name></italic><bold>D</bold> bank of the Syr Darya River in Tartogay environs, the habitat of <italic><tp:taxon-name><tp:taxon-name-part taxon-name-part-type="genus" reg="Oberea">Oberea</tp:taxon-name-part><tp:taxon-name-part taxon-name-part-type="species" reg="ruficeps">ruficeps</tp:taxon-name-part><tp:taxon-name-part taxon-name-part-type="subspecies" reg="ruficeps">ruficeps</tp:taxon-name-part></tp:taxon-name></italic><bold>E</bold> male of <italic><tp:taxon-name><tp:taxon-name-part taxon-name-part-type="genus" reg="Anoplistes">Anoplistes</tp:taxon-name-part><tp:taxon-name-part taxon-name-part-type="species" reg="galusoi">galusoi</tp:taxon-name-part></tp:taxon-name></italic><bold>F</bold><italic><tp:taxon-name><tp:taxon-name-part taxon-name-part-type="genus" reg="Anoplistes">A.</tp:taxon-name-part><tp:taxon-name-part taxon-name-part-type="species" reg="galusoi">galusoi</tp:taxon-name-part></tp:taxon-name></italic> on <italic><tp:taxon-name><tp:taxon-name-part taxon-name-part-type="genus" reg="Ephedra">Ephedra</tp:taxon-name-part><tp:taxon-name-part taxon-name-part-type="species" reg="strobilacea">strobilacea</tp:taxon-name-part></tp:taxon-name></italic><bold>G</bold> shrubs of <italic><tp:taxon-name><tp:taxon-name-part taxon-name-part-type="genus" reg="Ephedra">E.</tp:taxon-name-part><tp:taxon-name-part taxon-name-part-type="species" reg="strobilacea">strobilacea</tp:taxon-name-part></tp:taxon-name></italic>, the host plant of <italic><tp:taxon-name><tp:taxon-name-part taxon-name-part-type="genus" reg="Anoplistes">A.</tp:taxon-name-part><tp:taxon-name-part taxon-name-part-type="species" reg="galusoi">galusoi</tp:taxon-name-part></tp:taxon-name></italic><bold>H</bold> mountain slopes in Altyn-Emel National Park, the habitat of <italic><tp:taxon-name><tp:taxon-name-part taxon-name-part-type="genus" reg="Anoplistes">A.</tp:taxon-name-part><tp:taxon-name-part taxon-name-part-type="species" reg="galusoi">galusoi</tp:taxon-name-part></tp:taxon-name></italic>.</p></caption><graphic xmlns:xlink="http://www.w3.org/1999/xlink" xlink:href="zookeys-805-059-g011.jpg" position="float" orientation="portrait" xlink:type="simple" id="oo_248774.jpg"/></fig></tp:treatment-sec><ref-list><ref id="B60"><mixed-citation xmlns:xlink="http://www.w3.org/1999/xlink" xlink:type="simple"><person-group><name name-style="western"><surname>Kostin</surname><given-names>IA</given-names></name></person-group> (<year>1974</year>) <article-title>Two new species of Longicorn Beetles (<tp:taxon-name><tp:taxon-name-part taxon-name-part-type="order">Coleoptera</tp:taxon-name-part></tp:taxon-name>, <tp:taxon-name><tp:taxon-name-part taxon-name-part-type="family">Cerambycidae</tp:taxon-name-part></tp:taxon-name>) from Kazakhstan.</article-title><source>Revue d’entomologie de l’URSS</source><volume>53</volume>(<issue>3</issue>): <fpage>647</fpage>–<lpage>650</lpage>. [In Russian]</mixed-citation></ref><ref id="B31"><mixed-citation xmlns:xlink="http://www.w3.org/1999/xlink" xlink:type="simple"><person-group><name name-style="western"><surname>Danilevsky</surname><given-names>ML</given-names></name></person-group> (<year>2018a</year>) Catalogue of Palaearctic <tp:taxon-name><tp:taxon-name-part taxon-name-part-type="superfamily">Cerambycoidea</tp:taxon-name-part></tp:taxon-name>. <ext-link xlink:type="simple" ext-link-type="uri" xlink:href="http://cerambycidae.net/catalog.pdf">http://cerambycidae.net/catalog.pdf</ext-link> [accessed on 16 August 2018]</mixed-citation></ref></ref-list></tp:taxon-treatment>
