# Supplementary material for: New data on the distribution, biology and ecology of the longhorn beetles from the area of South and East Kazakhstan (Coleoptera, Cerambycidae)
Source: Zookeys. 2018 Dec 11;(805):59–126. doi: 10.3897/zookeys.805.29660 (PMC6299065; doi:10.3897/zookeys.805.29660)
Supplement: XML Treatment for Cleroclytus semirufus collaris [file zookeys.805.29660-treatment37.xml]

<!DOCTYPE tp:taxon-treatment
  PUBLIC "-//TaxonX//DTD Taxonomic Treatment Publishing DTD v0 20100105//EN" "tax-treatment-NSO.dtd">
<tp:taxon-treatment xmlns:tp="http://www.plazi.org/taxpub"><tp:treatment-meta><kwd-group><label>Taxon classification</label><kwd><named-content xmlns:xlink="http://www.w3.org/1999/xlink" content-type="kingdom">Animalia</named-content></kwd><kwd><named-content xmlns:xlink="http://www.w3.org/1999/xlink" content-type="order">Coleoptera</named-content></kwd><kwd><named-content xmlns:xlink="http://www.w3.org/1999/xlink" content-type="family">Cerambycidae</named-content></kwd></kwd-group><mixed-citation publication-type="journal"><person-group><name><surname>Karpiński</surname><given-names>Lech</given-names></name><name><surname>Szczepański</surname><given-names>Wojciech T.</given-names></name><name><surname>lewa</surname><given-names>Radosław</given-names></name><name><surname>Walczak</surname><given-names>Marcin</given-names></name><name><surname>Hilszczański</surname><given-names>Jacek</given-names></name><name><surname>Kruszelnicki</surname><given-names>Lech</given-names></name><name><surname>Łoś</surname><given-names>Krzysztof</given-names></name><name><surname>Jaworski</surname><given-names>Tomasz</given-names></name><name><surname>Marek Bidas</surname><given-names/></name><name><surname>Tarwacki</surname><given-names>Grzegorz</given-names></name></person-group><article-title>New data on the distribution, biology and ecology of the longhorn beetles from the area of South and East Kazakhstan (<tp:taxon-name><tp:taxon-name-part taxon-name-part-type="order">Coleoptera</tp:taxon-name-part></tp:taxon-name>, <tp:taxon-name><tp:taxon-name-part taxon-name-part-type="family">Cerambycidae</tp:taxon-name-part></tp:taxon-name>)</article-title><source>Zookeys</source><day>11</day><month>12</month><year>2018</year><volume>2018</volume><issue>805</issue><fpage>59</fpage><lpage>126</lpage><pub-id pub-id-type="doi">10.3897/zookeys.805.29660</pub-id></mixed-citation></tp:treatment-meta><tp:nomenclature><tp:taxon-name>
                <tp:taxon-name-part taxon-name-part-type="genus" reg="Cleroclytus">Cleroclytus</tp:taxon-name-part>
                <tp:taxon-name-part taxon-name-part-type="species" reg="semirufus">semirufus</tp:taxon-name-part>
                <tp:taxon-name-part taxon-name-part-type="subspecies" reg="collaris">collaris</tp:taxon-name-part>
              </tp:taxon-name><tp:taxon-authority>Jakovlev, 1885</tp:taxon-authority><xref ref-type="fig" rid="F4">Fig. 3I–K</xref></tp:nomenclature><tp:treatment-sec sec-type="material" id="SECID0EPVDI"><title>Material examined.</title><p>Almaty Region: Kabanbay [Қабaнбaй] (<named-content xmlns:xlink="http://www.w3.org/1999/xlink" content-type="dwc:verbatimCoordinates" xlink:type="simple"><named-content content-type="geo-json" specific-use="{&#34;type&#34;:&#34;Point&#34;,&#34;coordinates&#34;:[80.616667,45.833333]}" id="NCID0EYVDI" xlink:type="simple">45°50'N, 80°37'E</named-content></named-content>), 661 m a.s.l., 8 V 2017, 1♂ (at light), leg. <abbrev xmlns:xlink="http://www.w3.org/1999/xlink" xlink:title="Grzegorz Tarwacki" id="ABBRID0E4VDI" xlink:type="simple">GT</abbrev>, coll. <abbrev xmlns:xlink="http://www.w3.org/1999/xlink" xlink:title="Radosław Plewa" id="ABBRID0EBWDI" xlink:type="simple">RP</abbrev>; 7 km W of Kabanbay [Қабaнбaй] (<named-content xmlns:xlink="http://www.w3.org/1999/xlink" content-type="dwc:verbatimCoordinates" xlink:type="simple"><named-content content-type="geo-json" specific-use="{&#34;type&#34;:&#34;Point&#34;,&#34;coordinates&#34;:[80.516667,45.800000]}" id="NCID0EIWDI" xlink:type="simple">45°48'N, 80°31'E</named-content></named-content>), 720 m a.s.l., 9 V 2017, 3♂♂, 2♀♀, leg. <abbrev xmlns:xlink="http://www.w3.org/1999/xlink" xlink:title="Radosław Plewa" id="ABBRID0ENWDI" xlink:type="simple">RP</abbrev>; 12♂♂, 29♀♀, leg. <abbrev xmlns:xlink="http://www.w3.org/1999/xlink" xlink:title="Jacek Hilszczański" id="ABBRID0ERWDI" xlink:type="simple">JH</abbrev>; 2♂♂, 4♀♀, leg. KL; 13 km W of Szonży [Шонжы] (<named-content xmlns:xlink="http://www.w3.org/1999/xlink" content-type="dwc:verbatimCoordinates" xlink:type="simple"><named-content content-type="geo-json" specific-use="{&#34;type&#34;:&#34;Point&#34;,&#34;coordinates&#34;:[79.283333,43.533333]}" id="NCID0EYWDI" xlink:type="simple">43°32'N, 79°17'E</named-content></named-content>), 730 m a.s.l., 12 V 2017 (9–30 XI 2017, ex cult.) 2♂♂, 6♀♀, from <italic><tp:taxon-name><tp:taxon-name-part taxon-name-part-type="genus" reg="Berberis">Berberis</tp:taxon-name-part><tp:taxon-name-part taxon-name-part-type="species" reg="vulgaris">vulgaris</tp:taxon-name-part></tp:taxon-name></italic>, leg. <abbrev xmlns:xlink="http://www.w3.org/1999/xlink" xlink:title="Radosław Plewa" id="ABBRID0EIXDI" xlink:type="simple">RP</abbrev>; (I 2018, ex cult.) 1♀, from <italic><tp:taxon-name><tp:taxon-name-part taxon-name-part-type="genus" reg="Fraxinus">Fraxinus</tp:taxon-name-part><tp:taxon-name-part taxon-name-part-type="species" reg="sogdiana">sogdiana</tp:taxon-name-part></tp:taxon-name></italic>, leg. <abbrev xmlns:xlink="http://www.w3.org/1999/xlink" xlink:title="Jacek Hilszczański" id="ABBRID0EXXDI" xlink:type="simple">JH</abbrev>; (XII 2017, ex cult.) 1♂, 1♀, from <italic><tp:taxon-name><tp:taxon-name-part taxon-name-part-type="genus" reg="Elaeagnus">Elaeagnus</tp:taxon-name-part><tp:taxon-name-part taxon-name-part-type="species" reg="angustifolia">angustifolia</tp:taxon-name-part></tp:taxon-name></italic>, leg. KL; Kapchagay [Қапшағай] (<named-content xmlns:xlink="http://www.w3.org/1999/xlink" content-type="dwc:verbatimCoordinates" xlink:type="simple"><named-content content-type="geo-json" specific-use="{&#34;type&#34;:&#34;Point&#34;,&#34;coordinates&#34;:[77.050000,43.866667]}" id="NCID0EJYDI" xlink:type="simple">43°52'N, 77°03'E</named-content></named-content>), 610 m a.s.l., 1 V 2017 (IX–X 2017, ex cult.) 1♂, 4♀♀, from <italic><tp:taxon-name><tp:taxon-name-part taxon-name-part-type="genus" reg="Acer">Acer</tp:taxon-name-part></tp:taxon-name></italic> sp., leg. <abbrev xmlns:xlink="http://www.w3.org/1999/xlink" xlink:title="Jacek Hilszczański" id="ABBRID0EVYDI" xlink:type="simple">JH</abbrev>; East Kazakhstan Region: 20 km NW of Zaysan [Зайсан] (<named-content xmlns:xlink="http://www.w3.org/1999/xlink" content-type="dwc:verbatimCoordinates" xlink:type="simple"><named-content content-type="geo-json" specific-use="{&#34;type&#34;:&#34;Point&#34;,&#34;coordinates&#34;:[84.650000,47.566667]}" id="NCID0E3YDI" xlink:type="simple">47°34'N, 84°39'E</named-content></named-content>), 453 m a.s.l., 6 V 2017, 1♀, leg. <abbrev xmlns:xlink="http://www.w3.org/1999/xlink" xlink:title="Jacek Hilszczański" id="ABBRID0EBZDI" xlink:type="simple">JH</abbrev>; Aynabulak [Aынабyлaқ] ad Zaysan [Зайсан] (<named-content xmlns:xlink="http://www.w3.org/1999/xlink" content-type="dwc:verbatimCoordinates" xlink:type="simple"><named-content content-type="geo-json" specific-use="{&#34;type&#34;:&#34;Point&#34;,&#34;coordinates&#34;:[85.050000,47.550000]}" id="NCID0EIZDI" xlink:type="simple">47°33'N, 85°03'E</named-content></named-content>), 508 m a.s.l., 7 V 2017 (26 IX–17 X 2017, ex cult.) 13♂♂, 9♀♀, from <italic><tp:taxon-name><tp:taxon-name-part taxon-name-part-type="genus" reg="Elaeagnus">E.</tp:taxon-name-part><tp:taxon-name-part taxon-name-part-type="species" reg="angustifolia">angustifolia</tp:taxon-name-part></tp:taxon-name></italic>, leg. <abbrev xmlns:xlink="http://www.w3.org/1999/xlink" xlink:title="Radosław Plewa" id="ABBRID0EYZDI" xlink:type="simple">RP</abbrev>.</p></tp:treatment-sec><tp:treatment-sec sec-type="remarks" id="SECID0E3ZDI"><title>Remarks.</title><p><italic><tp:taxon-name><tp:taxon-name-part taxon-name-part-type="genus" reg="Cleroclytus">Cleroclytus</tp:taxon-name-part><tp:taxon-name-part taxon-name-part-type="species" reg="semirufus">semirufus</tp:taxon-name-part></tp:taxon-name></italic> is distributed from Central Asia and Afghanistan to Mongolia and northwestern China. Three subspecies have been described to date: <italic><tp:taxon-name><tp:taxon-name-part taxon-name-part-type="genus" reg="Cleroclytus">C.</tp:taxon-name-part><tp:taxon-name-part taxon-name-part-type="species" reg="semirufus">s.</tp:taxon-name-part><tp:taxon-name-part taxon-name-part-type="subspecies" reg="semirufus">semirufus</tp:taxon-name-part></tp:taxon-name></italic> Kraatz, 1884, <italic><tp:taxon-name><tp:taxon-name-part taxon-name-part-type="genus" reg="Cleroclytus">C.</tp:taxon-name-part><tp:taxon-name-part taxon-name-part-type="species" reg="semirufus">s.</tp:taxon-name-part><tp:taxon-name-part taxon-name-part-type="subspecies" reg="collaris">collaris</tp:taxon-name-part></tp:taxon-name></italic> Jakovlev, 1885 and <italic><tp:taxon-name><tp:taxon-name-part taxon-name-part-type="genus" reg="Cleroclytus">C.</tp:taxon-name-part><tp:taxon-name-part taxon-name-part-type="species" reg="semirufus">s.</tp:taxon-name-part><tp:taxon-name-part taxon-name-part-type="subspecies" reg="savitsky">savitsky</tp:taxon-name-part></tp:taxon-name></italic> Lazarev, 2014. The subspecies discussed here is known to occur in Afghanistan, Kirgizia, Kazakhstan and the Xinjiang region in China (<xref ref-type="bibr" rid="B18">Danilevsky 2001a</xref>, <xref ref-type="bibr" rid="B31">2018a</xref>). According to the literature, it inhabits various habitats such as mountain and submountain forests (<xref ref-type="bibr" rid="B75">Plavilstshikov 1940</xref>), steppes (<xref ref-type="bibr" rid="B48">Kadyrbekov and Tleppaeva 1997</xref>) and tugay forests (<xref ref-type="bibr" rid="B2">Borissova 2018</xref>). The species is strongly polyphagous; its larvae develop in the twigs, <italic>inter alia</italic>, of <italic><tp:taxon-name><tp:taxon-name-part taxon-name-part-type="genus" reg="Salix">Salix</tp:taxon-name-part></tp:taxon-name></italic>, <italic><tp:taxon-name><tp:taxon-name-part taxon-name-part-type="genus" reg="Populus">Populus</tp:taxon-name-part></tp:taxon-name></italic> and <italic><tp:taxon-name><tp:taxon-name-part taxon-name-part-type="genus" reg="Rosa">Rosa</tp:taxon-name-part></tp:taxon-name></italic> (<xref ref-type="bibr" rid="B48">Kadyrbekov and Tleppaeva 1997</xref>, <xref ref-type="bibr" rid="B42">Ishkov and Kadyrbekov 2004</xref>). The imagines are active from May to July and can be found on their host plants as well as on various blossoming plant species (<xref ref-type="bibr" rid="B75">Plavilstshikov 1940</xref>).</p><p>Numerous individuals were collected on the flowers of the hoary cress <italic><tp:taxon-name><tp:taxon-name-part taxon-name-part-type="genus" reg="Lepidium">Lepidium</tp:taxon-name-part><tp:taxon-name-part taxon-name-part-type="species" reg="draba">draba</tp:taxon-name-part></tp:taxon-name></italic> (Fig. <xref ref-type="fig" rid="F13">12E</xref>). Additionally, many specimens were reared from the inhabited material of various plant species: <italic><tp:taxon-name><tp:taxon-name-part taxon-name-part-type="genus" reg="Berberis">Berberis</tp:taxon-name-part><tp:taxon-name-part taxon-name-part-type="species" reg="vulgaris">vulgaris</tp:taxon-name-part></tp:taxon-name></italic> (Fig. <xref ref-type="fig" rid="F13">12F</xref>), <italic><tp:taxon-name><tp:taxon-name-part taxon-name-part-type="genus" reg="Fraxinus">Fraxinus</tp:taxon-name-part><tp:taxon-name-part taxon-name-part-type="species" reg="sogdiana">sogdiana</tp:taxon-name-part></tp:taxon-name></italic>, <italic><tp:taxon-name><tp:taxon-name-part taxon-name-part-type="genus" reg="Elaeagnus">Elaeagnus</tp:taxon-name-part><tp:taxon-name-part taxon-name-part-type="species" reg="angustifolia">angustifolia</tp:taxon-name-part></tp:taxon-name></italic> and <italic><tp:taxon-name><tp:taxon-name-part taxon-name-part-type="genus" reg="Acer">Acer</tp:taxon-name-part></tp:taxon-name></italic> sp. The wood collected in Aynabulak turned out to be sympatrically infested with the larvae of two rather rare <tp:taxon-name><tp:taxon-name-part taxon-name-part-type="family">Bostrichidae</tp:taxon-name-part></tp:taxon-name> species (det. et coll. J. Borowski): <italic><tp:taxon-name><tp:taxon-name-part taxon-name-part-type="genus" reg="Enneadesmus">Enneadesmus</tp:taxon-name-part><tp:taxon-name-part taxon-name-part-type="species" reg="scopini">scopini</tp:taxon-name-part></tp:taxon-name></italic> (Fursov, 1936) (&gt; 30 exx.) and <italic><tp:taxon-name><tp:taxon-name-part taxon-name-part-type="genus" reg="Lyctus">Lyctus</tp:taxon-name-part><tp:taxon-name-part taxon-name-part-type="species" reg="turkestanicus">turkestanicus</tp:taxon-name-part></tp:taxon-name></italic> (Lesne, 1935) (2 exx.).</p></tp:treatment-sec><tp:treatment-sec><!--Section generated to contain objects referenced in tp:taxon-treatment.--><fig id="F4" position="float" orientation="portrait"><label>Figure 3.</label><caption><p>Photos of longhorn beetles specimens collected during the expedition to Kazakhstan in 2017: <bold>A</bold><italic><tp:taxon-name><tp:taxon-name-part taxon-name-part-type="genus" reg="Anoplistes">Anoplistes</tp:taxon-name-part><tp:taxon-name-part taxon-name-part-type="species" reg="jacobsoni">jacobsoni</tp:taxon-name-part></tp:taxon-name></italic> (male) <bold>B</bold><italic><tp:taxon-name><tp:taxon-name-part taxon-name-part-type="genus" reg="Anoplistes">A.</tp:taxon-name-part><tp:taxon-name-part taxon-name-part-type="species" reg="jacobsoni">jacobsoni</tp:taxon-name-part></tp:taxon-name></italic> (female) <bold>C</bold><italic><tp:taxon-name><tp:taxon-name-part taxon-name-part-type="genus" reg="Anoplistes">Anoplistes</tp:taxon-name-part><tp:taxon-name-part taxon-name-part-type="species" reg="galusoi">galusoi</tp:taxon-name-part></tp:taxon-name></italic> (male) <bold>D</bold><italic><tp:taxon-name><tp:taxon-name-part taxon-name-part-type="genus" reg="Anoplistes">A.</tp:taxon-name-part><tp:taxon-name-part taxon-name-part-type="species" reg="galusoi">galusoi</tp:taxon-name-part></tp:taxon-name></italic> (female) <bold>E</bold><italic><tp:taxon-name><tp:taxon-name-part taxon-name-part-type="genus" reg="Anoplistes">Anoplistes</tp:taxon-name-part><tp:taxon-name-part taxon-name-part-type="species" reg="halodendri">halodendri</tp:taxon-name-part><tp:taxon-name-part taxon-name-part-type="subspecies" reg="halodendri">halodendri</tp:taxon-name-part></tp:taxon-name></italic> (male, Sibinka River valley) <bold>F</bold><italic><tp:taxon-name><tp:taxon-name-part taxon-name-part-type="genus" reg="Anoplistes">A.</tp:taxon-name-part><tp:taxon-name-part taxon-name-part-type="species" reg="halodendri">halodendri</tp:taxon-name-part><tp:taxon-name-part taxon-name-part-type="subspecies" reg="halodendri">halodendri</tp:taxon-name-part></tp:taxon-name></italic> (male, Tarbagatay environs) <bold>G</bold><italic><tp:taxon-name><tp:taxon-name-part taxon-name-part-type="genus" reg="Anoplistes">A.</tp:taxon-name-part><tp:taxon-name-part taxon-name-part-type="species" reg="halodendri">halodendri</tp:taxon-name-part><tp:taxon-name-part taxon-name-part-type="subspecies" reg="halodendri">halodendri</tp:taxon-name-part></tp:taxon-name></italic> (female, Sibinka River valley) <bold>H</bold><italic><tp:taxon-name><tp:taxon-name-part taxon-name-part-type="genus" reg="Amarysius">Amarysius</tp:taxon-name-part><tp:taxon-name-part taxon-name-part-type="species" reg="duplicatus">duplicatus</tp:taxon-name-part></tp:taxon-name></italic> (female) <bold>I</bold><italic><tp:taxon-name><tp:taxon-name-part taxon-name-part-type="genus" reg="Cleroclytus">Cleroclytus</tp:taxon-name-part><tp:taxon-name-part taxon-name-part-type="species" reg="semirufus">semirufus</tp:taxon-name-part><tp:taxon-name-part taxon-name-part-type="subspecies" reg="collaris">collaris</tp:taxon-name-part></tp:taxon-name></italic> (male, light form) <bold>J</bold><italic><tp:taxon-name><tp:taxon-name-part taxon-name-part-type="genus" reg="Cleroclytus">C.</tp:taxon-name-part><tp:taxon-name-part taxon-name-part-type="species" reg="semirufus">semirufus</tp:taxon-name-part><tp:taxon-name-part taxon-name-part-type="subspecies" reg="collaris">collaris</tp:taxon-name-part></tp:taxon-name></italic> (male, dark form) <bold>K</bold><italic><tp:taxon-name><tp:taxon-name-part taxon-name-part-type="genus" reg="Cleroclytus">C.</tp:taxon-name-part><tp:taxon-name-part taxon-name-part-type="species" reg="semirufus">semirufus</tp:taxon-name-part><tp:taxon-name-part taxon-name-part-type="subspecies" reg="collaris">collaris</tp:taxon-name-part></tp:taxon-name></italic> (female, light form).</p></caption><graphic xmlns:xlink="http://www.w3.org/1999/xlink" xlink:href="zookeys-805-059-g004.jpg" position="float" orientation="portrait" xlink:type="simple" id="oo_248767.jpg"/></fig><fig id="F13" position="float" orientation="portrait"><label>Figure 12.</label><caption><p>Field photos of host plants, larval feeding galleries and habitats of typical Kazakh cerambycid species: <bold>A</bold> river bank overgrown by willows, the habitat of <italic><tp:taxon-name><tp:taxon-name-part taxon-name-part-type="genus" reg="Xylotrechus">Xylotrechus</tp:taxon-name-part><tp:taxon-name-part taxon-name-part-type="species" reg="adspersus">adspersus</tp:taxon-name-part></tp:taxon-name></italic><bold>B</bold> larval feeding gallery of <italic><tp:taxon-name><tp:taxon-name-part taxon-name-part-type="genus" reg="Xylotrechus">X.</tp:taxon-name-part><tp:taxon-name-part taxon-name-part-type="species" reg="adspersus">adspersus</tp:taxon-name-part></tp:taxon-name></italic> in a branch of <italic><tp:taxon-name><tp:taxon-name-part taxon-name-part-type="genus" reg="Salix">Salix</tp:taxon-name-part></tp:taxon-name></italic> sp. <bold>C</bold> roadside vegetation strip in Taskesken environs, the habitat of <italic><tp:taxon-name><tp:taxon-name-part taxon-name-part-type="genus" reg="Xylotrechus">Xylotrechus</tp:taxon-name-part><tp:taxon-name-part taxon-name-part-type="species" reg="alakolensis">alakolensis</tp:taxon-name-part></tp:taxon-name></italic><bold>D</bold> hilly grove with birches, the habitat of <italic><tp:taxon-name><tp:taxon-name-part taxon-name-part-type="genus" reg="Xylotrechus">Xylotrechus</tp:taxon-name-part><tp:taxon-name-part taxon-name-part-type="species" reg="hircus">hircus</tp:taxon-name-part></tp:taxon-name></italic><bold>E</bold> inflorescences of <italic><tp:taxon-name><tp:taxon-name-part taxon-name-part-type="genus" reg="Lepidium">Lepidium</tp:taxon-name-part><tp:taxon-name-part taxon-name-part-type="species" reg="draba">draba</tp:taxon-name-part></tp:taxon-name></italic>, the food plant of <italic><tp:taxon-name><tp:taxon-name-part taxon-name-part-type="genus" reg="Cleroclytus">Cleroclytus</tp:taxon-name-part><tp:taxon-name-part taxon-name-part-type="species" reg="semirufus">semirufus</tp:taxon-name-part><tp:taxon-name-part taxon-name-part-type="subspecies" reg="collaris">collaris</tp:taxon-name-part></tp:taxon-name></italic><bold>F</bold><italic><tp:taxon-name><tp:taxon-name-part taxon-name-part-type="genus" reg="Berberis">Berberis</tp:taxon-name-part><tp:taxon-name-part taxon-name-part-type="species" reg="vulgaris">vulgaris</tp:taxon-name-part></tp:taxon-name></italic>, the host plant of <italic><tp:taxon-name><tp:taxon-name-part taxon-name-part-type="genus" reg="Cleroclytus">C.</tp:taxon-name-part><tp:taxon-name-part taxon-name-part-type="species" reg="semirufus">semirufus</tp:taxon-name-part><tp:taxon-name-part taxon-name-part-type="subspecies" reg="collaris">collaris</tp:taxon-name-part></tp:taxon-name></italic><bold>G</bold><italic><tp:taxon-name><tp:taxon-name-part taxon-name-part-type="genus" reg="Astragalus">Astragalus</tp:taxon-name-part><tp:taxon-name-part taxon-name-part-type="species" reg="sieversianus">sieversianus</tp:taxon-name-part></tp:taxon-name></italic>, possible host plant of <italic><tp:taxon-name><tp:taxon-name-part taxon-name-part-type="genus" reg="Agapanthia">Agapanthia</tp:taxon-name-part><tp:taxon-name-part taxon-name-part-type="species" reg="violacea">violacea</tp:taxon-name-part></tp:taxon-name></italic><bold>H</bold> roadside strip with herbaceous vegetation, the habitat of <italic><tp:taxon-name><tp:taxon-name-part taxon-name-part-type="genus" reg="Agapanthia">Agapanthia</tp:taxon-name-part><tp:taxon-name-part taxon-name-part-type="species" reg="alternans">alternans</tp:taxon-name-part><tp:taxon-name-part taxon-name-part-type="subspecies" reg="alternans">alternans</tp:taxon-name-part></tp:taxon-name></italic>.</p></caption><graphic xmlns:xlink="http://www.w3.org/1999/xlink" xlink:href="zookeys-805-059-g013.jpg" position="float" orientation="portrait" xlink:type="simple" id="oo_248776.jpg"/></fig></tp:treatment-sec><ref-list><ref id="B18"><mixed-citation xmlns:xlink="http://www.w3.org/1999/xlink" xlink:type="simple"><person-group><name name-style="western"><surname>Danilevsky</surname><given-names>ML</given-names></name></person-group> (<year>2001a</year>) <article-title>Review of the genus <italic><tp:taxon-name><tp:taxon-name-part taxon-name-part-type="genus">Cleroclytus</tp:taxon-name-part></tp:taxon-name></italic> Kraatz, 1884 (<tp:taxon-name><tp:taxon-name-part taxon-name-part-type="order">Coleoptera</tp:taxon-name-part></tp:taxon-name>: <tp:taxon-name><tp:taxon-name-part taxon-name-part-type="family">Cerambycidae</tp:taxon-name-part></tp:taxon-name>).</article-title><source>Russian Entomological Journal</source><volume>10</volume>(<issue>2</issue>): <fpage>153</fpage>–<lpage>157</lpage>.</mixed-citation></ref><ref id="B31"><mixed-citation xmlns:xlink="http://www.w3.org/1999/xlink" xlink:type="simple"><person-group><name name-style="western"><surname>Danilevsky</surname><given-names>ML</given-names></name></person-group> (<year>2018a</year>) Catalogue of Palaearctic <tp:taxon-name><tp:taxon-name-part taxon-name-part-type="superfamily">Cerambycoidea</tp:taxon-name-part></tp:taxon-name>. <ext-link xlink:type="simple" ext-link-type="uri" xlink:href="http://cerambycidae.net/catalog.pdf">http://cerambycidae.net/catalog.pdf</ext-link> [accessed on 16 August 2018]</mixed-citation></ref><ref id="B75"><mixed-citation xmlns:xlink="http://www.w3.org/1999/xlink" xlink:type="simple"><person-group><name name-style="western"><surname>Plavilstshikov</surname><given-names>NN</given-names></name></person-group> (<year>1940</year>) <source>Fauna of USSR. <tp:taxon-name><tp:taxon-name-part taxon-name-part-type="class">Insecta</tp:taxon-name-part></tp:taxon-name>. <tp:taxon-name><tp:taxon-name-part taxon-name-part-type="order">Coleoptera</tp:taxon-name-part></tp:taxon-name>. Vol.</source><publisher-name>22</publisher-name>, <publisher-loc>Family Cerambycidae, part 2, Academy of Sciences of USSR, Moscow, Leningrad</publisher-loc>, <size units="page">785 pp</size>. [In Russian]</mixed-citation></ref><ref id="B48"><mixed-citation xmlns:xlink="http://www.w3.org/1999/xlink" xlink:type="simple"><person-group><name name-style="western"><surname>Kadyrbekov</surname><given-names>RKh</given-names></name><name name-style="western"><surname>Tleppaeva</surname><given-names>AM</given-names></name></person-group> (<year>1997</year>) <article-title>The ecology-faunistical review of the longicorn beetles (<tp:taxon-name><tp:taxon-name-part taxon-name-part-type="order">Coleoptera</tp:taxon-name-part></tp:taxon-name>, <tp:taxon-name><tp:taxon-name-part taxon-name-part-type="family">Cerambycidae</tp:taxon-name-part></tp:taxon-name>) in Almaty Nature Reserve. Records of Ministry of Science Academy of Sciences of Kazakhstan Republic, Ser. Biol.</article-title><volume>1</volume>: <fpage>40</fpage>–<lpage>44</lpage>. [In Russian]</mixed-citation></ref><ref id="B2"><mixed-citation xmlns:xlink="http://www.w3.org/1999/xlink" xlink:type="simple"><person-group><name name-style="western"><surname>Borissova</surname><given-names>YuS</given-names></name></person-group> (<year>2018</year>) <article-title>Review of Saproxylic Beetles in Tugai Forests of Kazakhstan.</article-title><source>Scientia agriculturae bohemica</source><volume>49</volume>(<issue>2</issue>): <fpage>105</fpage>–<lpage>117</lpage>. <ext-link xlink:type="simple" ext-link-type="doi" xlink:href="10.2478/sab-2018-0016">https://doi.org/10.2478/sab-2018-0016</ext-link></mixed-citation></ref><ref id="B42"><mixed-citation xmlns:xlink="http://www.w3.org/1999/xlink" xlink:type="simple"><person-group><name name-style="western"><surname>Ishkov</surname><given-names>EV</given-names></name><name name-style="western"><surname>Kadyrbekov</surname><given-names>RKh</given-names></name></person-group> (<year>2004</year>) <article-title>Longicorn beetles (<tp:taxon-name><tp:taxon-name-part taxon-name-part-type="order">Coleoptera</tp:taxon-name-part></tp:taxon-name>, <tp:taxon-name><tp:taxon-name-part taxon-name-part-type="family">Cerambycidae</tp:taxon-name-part></tp:taxon-name>) of the Kazakh part of Ili valley.</article-title><source>Tethys Entomological Research</source><volume>10</volume>: <fpage>87</fpage>–<lpage>92</lpage>. [In Russian]</mixed-citation></ref></ref-list></tp:taxon-treatment>
