# Supplementary material for: New data on the distribution, biology and ecology of the longhorn beetles from the area of South and East Kazakhstan (Coleoptera, Cerambycidae)
Source: Zookeys. 2018 Dec 11;(805):59–126. doi: 10.3897/zookeys.805.29660 (PMC6299065; doi:10.3897/zookeys.805.29660)
Supplement: XML Treatment for Dorcadion acutispinum [file zookeys.805.29660-treatment48.xml]

<!DOCTYPE tp:taxon-treatment
  PUBLIC "-//TaxonX//DTD Taxonomic Treatment Publishing DTD v0 20100105//EN" "tax-treatment-NSO.dtd">
<tp:taxon-treatment xmlns:tp="http://www.plazi.org/taxpub"><tp:treatment-meta><kwd-group><label>Taxon classification</label><kwd><named-content xmlns:xlink="http://www.w3.org/1999/xlink" content-type="kingdom">Animalia</named-content></kwd><kwd><named-content xmlns:xlink="http://www.w3.org/1999/xlink" content-type="order">Coleoptera</named-content></kwd><kwd><named-content xmlns:xlink="http://www.w3.org/1999/xlink" content-type="family">Cerambycidae</named-content></kwd></kwd-group><mixed-citation publication-type="journal"><person-group><name><surname>Karpiński</surname><given-names>Lech</given-names></name><name><surname>Szczepański</surname><given-names>Wojciech T.</given-names></name><name><surname>lewa</surname><given-names>Radosław</given-names></name><name><surname>Walczak</surname><given-names>Marcin</given-names></name><name><surname>Hilszczański</surname><given-names>Jacek</given-names></name><name><surname>Kruszelnicki</surname><given-names>Lech</given-names></name><name><surname>Łoś</surname><given-names>Krzysztof</given-names></name><name><surname>Jaworski</surname><given-names>Tomasz</given-names></name><name><surname>Marek Bidas</surname><given-names/></name><name><surname>Tarwacki</surname><given-names>Grzegorz</given-names></name></person-group><article-title>New data on the distribution, biology and ecology of the longhorn beetles from the area of South and East Kazakhstan (<tp:taxon-name><tp:taxon-name-part taxon-name-part-type="order">Coleoptera</tp:taxon-name-part></tp:taxon-name>, <tp:taxon-name><tp:taxon-name-part taxon-name-part-type="family">Cerambycidae</tp:taxon-name-part></tp:taxon-name>)</article-title><source>Zookeys</source><day>11</day><month>12</month><year>2018</year><volume>2018</volume><issue>805</issue><fpage>59</fpage><lpage>126</lpage><pub-id pub-id-type="doi">10.3897/zookeys.805.29660</pub-id></mixed-citation></tp:treatment-meta><tp:nomenclature><tp:taxon-name>
                <tp:taxon-name-part taxon-name-part-type="genus" reg="Dorcadion">Dorcadion</tp:taxon-name-part>
                <tp:taxon-name-part taxon-name-part-type="species" reg="acutispinum">acutispinum</tp:taxon-name-part>
              </tp:taxon-name><tp:taxon-authority>Motschulsky, 1860 *</tp:taxon-authority><xref ref-type="fig" rid="F7">Figs 6G, H</xref><xref ref-type="fig" rid="F14">, 13B</xref></tp:nomenclature><tp:treatment-sec sec-type="material" id="SECID0EXWBK"><title>Material examined.</title><p>Almaty Region: 16 km NE of Kapal [Қапал] (<named-content xmlns:xlink="http://www.w3.org/1999/xlink" content-type="dwc:verbatimCoordinates" xlink:type="simple"><named-content content-type="geo-json" specific-use="{&#34;type&#34;:&#34;Point&#34;,&#34;coordinates&#34;:[79.233333,45.200000]}" id="NCID0EAXBK" xlink:type="simple">45°12'N, 79°14'E</named-content></named-content>), 1275 m a.s.l., 3 V 2017, 14♂♂, 5♀♀, leg. <abbrev xmlns:xlink="http://www.w3.org/1999/xlink" xlink:title="Radosław Plewa" id="ABBRID0EFXBK" xlink:type="simple">RP</abbrev>; 6♂♂, 2♀♀, leg. <abbrev xmlns:xlink="http://www.w3.org/1999/xlink" xlink:title="Jacek Hilszczański" id="ABBRID0EJXBK" xlink:type="simple">JH</abbrev>; 3♂♂, leg. <abbrev xmlns:xlink="http://www.w3.org/1999/xlink" xlink:title="Grzegorz Tarwacki" id="ABBRID0ENXBK" xlink:type="simple">GT</abbrev>; 22 km E of Kapal [Қапал] (<named-content xmlns:xlink="http://www.w3.org/1999/xlink" content-type="dwc:verbatimCoordinates" xlink:type="simple"><named-content content-type="geo-json" specific-use="{&#34;type&#34;:&#34;Point&#34;,&#34;coordinates&#34;:[79.266667,45.216667]}" id="NCID0EUXBK" xlink:type="simple">45°13'N, 79°16'E</named-content></named-content>), 1201 m a.s.l., 3 V 2017, 4♂♂, 1♀, leg. KL; 15 km E of Kapal [Қапал] (<named-content xmlns:xlink="http://www.w3.org/1999/xlink" content-type="dwc:verbatimCoordinates" xlink:type="simple"><named-content content-type="geo-json" specific-use="{&#34;type&#34;:&#34;Point&#34;,&#34;coordinates&#34;:[79.200000,45.183333]}" id="NCID0E3XBK" xlink:type="simple">45°11'N, 79°12'E</named-content></named-content>), 1320 m a.s.l., 3 V 2017, 2♂♂, leg. KL; 34 km W of Kapal [Қапал] (<named-content xmlns:xlink="http://www.w3.org/1999/xlink" content-type="dwc:verbatimCoordinates" xlink:type="simple"><named-content content-type="geo-json" specific-use="{&#34;type&#34;:&#34;Point&#34;,&#34;coordinates&#34;:[78.650000,45.233333]}" id="NCID0EEYBK" xlink:type="simple">45°14'N, 78°39'E</named-content></named-content>), 665 m a.s.l., 3 V 2017, 1♂, leg. KL.</p></tp:treatment-sec><tp:treatment-sec sec-type="remarks" id="SECID0EJYBK"><title>Remarks.</title><p><italic><tp:taxon-name><tp:taxon-name-part taxon-name-part-type="genus" reg="Dorcadion">Dorcadion</tp:taxon-name-part><tp:taxon-name-part taxon-name-part-type="species" reg="acutispinum">acutispinum</tp:taxon-name-part></tp:taxon-name></italic> is endemic to eastern Kazakhstan where it is known to occur in a few localities in the valley of the Kapal River and its surroundings in the northern range of Dzungarian Alatau (<xref ref-type="bibr" rid="B14">Danilevsky 1996c</xref>). The species inhabits sparse grasslands with sandy plots in a river valley. The imagines are active at the turn of April and May (<xref ref-type="bibr" rid="B86">Toropov and Milko 2013</xref>).</p><p>Numerous individuals were collected in steppe-like habitat in the Kapal canyon. The population was dominated by males (Fig. <xref ref-type="fig" rid="F14">13B</xref>) (ratio of approx. 3:1).</p></tp:treatment-sec><tp:treatment-sec><!--Section generated to contain objects referenced in tp:taxon-treatment.--><fig id="F7" position="float" orientation="portrait"><label>Figure 6.</label><caption><p>Photos of longhorn beetles specimens collected during the expedition to Kazakhstan in 2017: <bold>A</bold><italic><tp:taxon-name><tp:taxon-name-part taxon-name-part-type="genus" reg="Dorcadion">Dorcadion</tp:taxon-name-part><tp:taxon-name-part taxon-name-part-type="species" reg="abakumovi">abakumovi</tp:taxon-name-part><tp:taxon-name-part taxon-name-part-type="subspecies" reg="sarkandicum">sarkandicum</tp:taxon-name-part></tp:taxon-name></italic> (male) <bold>B</bold><italic><tp:taxon-name><tp:taxon-name-part taxon-name-part-type="genus" reg="Dorcadion">D.</tp:taxon-name-part><tp:taxon-name-part taxon-name-part-type="species" reg="abakumovi">abakumovi</tp:taxon-name-part><tp:taxon-name-part taxon-name-part-type="subspecies" reg="sarkandicum">sarkandicum</tp:taxon-name-part></tp:taxon-name></italic> (female) <bold>C</bold><italic><tp:taxon-name><tp:taxon-name-part taxon-name-part-type="genus" reg="Dorcadion">Dorcadion</tp:taxon-name-part><tp:taxon-name-part taxon-name-part-type="species" reg="tenuelineatum">tenuelineatum</tp:taxon-name-part></tp:taxon-name></italic> (male) <bold>D</bold><italic><tp:taxon-name><tp:taxon-name-part taxon-name-part-type="genus" reg="Dorcadion">D.</tp:taxon-name-part><tp:taxon-name-part taxon-name-part-type="species" reg="tenuelineatum">tenuelineatum</tp:taxon-name-part></tp:taxon-name></italic> (female) <bold>E</bold><italic><tp:taxon-name><tp:taxon-name-part taxon-name-part-type="genus" reg="Dorcadion">Dorcadion</tp:taxon-name-part><tp:taxon-name-part taxon-name-part-type="species" reg="crassipes">crassipes</tp:taxon-name-part><tp:taxon-name-part taxon-name-part-type="subspecies" reg="crassipes">crassipes</tp:taxon-name-part></tp:taxon-name></italic> (male) <bold>F</bold><italic><tp:taxon-name><tp:taxon-name-part taxon-name-part-type="genus" reg="Dorcadion">D.</tp:taxon-name-part><tp:taxon-name-part taxon-name-part-type="species" reg="crassipes">crassipes</tp:taxon-name-part><tp:taxon-name-part taxon-name-part-type="subspecies" reg="crassipes">crassipes</tp:taxon-name-part></tp:taxon-name></italic> (female) <bold>G</bold><italic><tp:taxon-name><tp:taxon-name-part taxon-name-part-type="genus" reg="Dorcadion">Dorcadion</tp:taxon-name-part><tp:taxon-name-part taxon-name-part-type="species" reg="acutispinum">acutispinum</tp:taxon-name-part></tp:taxon-name></italic> (male) <bold>H</bold><tp:taxon-name><tp:taxon-name-part taxon-name-part-type="genus" reg="Dorcadion">D.</tp:taxon-name-part><tp:taxon-name-part taxon-name-part-type="infraspecific-rank">a</tp:taxon-name-part><tp:taxon-name-part taxon-name-part-type="aberration" reg="cutispinum">cutispinum</tp:taxon-name-part></tp:taxon-name> (female) <bold>I</bold><italic><tp:taxon-name><tp:taxon-name-part taxon-name-part-type="genus" reg="Dorcadion">Dorcadion</tp:taxon-name-part><tp:taxon-name-part taxon-name-part-type="species" reg="gebleri">gebleri</tp:taxon-name-part><tp:taxon-name-part taxon-name-part-type="subspecies" reg="gebleri">gebleri</tp:taxon-name-part></tp:taxon-name></italic> (male, Zaysan environs) <bold>J</bold><italic><tp:taxon-name><tp:taxon-name-part taxon-name-part-type="genus" reg="Dorcadion">D.</tp:taxon-name-part><tp:taxon-name-part taxon-name-part-type="species" reg="gebleri">gebleri</tp:taxon-name-part><tp:taxon-name-part taxon-name-part-type="subspecies" reg="gebleri">gebleri</tp:taxon-name-part></tp:taxon-name></italic> (male, Kabanbay environs) <bold>K</bold><italic><tp:taxon-name><tp:taxon-name-part taxon-name-part-type="genus" reg="Dorcadion">D.</tp:taxon-name-part><tp:taxon-name-part taxon-name-part-type="species" reg="gebleri">gebleri</tp:taxon-name-part><tp:taxon-name-part taxon-name-part-type="subspecies" reg="gebleri">gebleri</tp:taxon-name-part></tp:taxon-name></italic> (female) <bold>L</bold><italic><tp:taxon-name><tp:taxon-name-part taxon-name-part-type="genus" reg="Dorcadion">Dorcadion</tp:taxon-name-part><tp:taxon-name-part taxon-name-part-type="species" reg="arietinum">arietinum</tp:taxon-name-part><tp:taxon-name-part taxon-name-part-type="subspecies" reg="arietinum">arietinum</tp:taxon-name-part></tp:taxon-name></italic> (male).</p></caption><graphic xmlns:xlink="http://www.w3.org/1999/xlink" xlink:href="zookeys-805-059-g007.jpg" position="float" orientation="portrait" xlink:type="simple" id="oo_248770.jpg"/></fig><fig id="F14" position="float" orientation="portrait"><label>Figure 13.</label><caption><p>Field photos of imagines in nature and habitats of typical Kazakh cerambycid species: <bold>A</bold> steppe area in Arkhaly environs, the habitat of <italic><tp:taxon-name><tp:taxon-name-part taxon-name-part-type="genus" reg="Dorcadion">Dorcadion</tp:taxon-name-part><tp:taxon-name-part taxon-name-part-type="species" reg="absinthium">absinthium</tp:taxon-name-part><tp:taxon-name-part taxon-name-part-type="subspecies" reg="ishkovi">ishkovi</tp:taxon-name-part></tp:taxon-name></italic><bold>B</bold> male of <italic><tp:taxon-name><tp:taxon-name-part taxon-name-part-type="genus" reg="Dorcadion">Dorcadion</tp:taxon-name-part><tp:taxon-name-part taxon-name-part-type="species" reg="acutispinum">acutispinum</tp:taxon-name-part></tp:taxon-name></italic><bold>C</bold> male of <italic><tp:taxon-name><tp:taxon-name-part taxon-name-part-type="genus" reg="Dorcadion">Dorcadion</tp:taxon-name-part><tp:taxon-name-part taxon-name-part-type="species" reg="arietinum">arietinum</tp:taxon-name-part><tp:taxon-name-part taxon-name-part-type="subspecies" reg="arietinum">arietinum</tp:taxon-name-part></tp:taxon-name></italic><bold>D</bold> mountain steppe area in Kegen environs, the habitat of <italic><tp:taxon-name><tp:taxon-name-part taxon-name-part-type="genus" reg="Dorcadion">D.</tp:taxon-name-part><tp:taxon-name-part taxon-name-part-type="species" reg="arietinum">arietinum</tp:taxon-name-part><tp:taxon-name-part taxon-name-part-type="subspecies" reg="arietinum">arietinum</tp:taxon-name-part></tp:taxon-name></italic>, <italic><tp:taxon-name><tp:taxon-name-part taxon-name-part-type="genus" reg="Dorcadion">Dorcadion</tp:taxon-name-part><tp:taxon-name-part taxon-name-part-type="species" reg="crassipes">crassipes</tp:taxon-name-part><tp:taxon-name-part taxon-name-part-type="subspecies" reg="crassipes">crassipes</tp:taxon-name-part></tp:taxon-name></italic> and <italic><tp:taxon-name><tp:taxon-name-part taxon-name-part-type="genus" reg="Dorcadion">Dorcadion</tp:taxon-name-part><tp:taxon-name-part taxon-name-part-type="species" reg="semenovi">semenovi</tp:taxon-name-part><tp:taxon-name-part taxon-name-part-type="subspecies" reg="semenovi">semenovi</tp:taxon-name-part></tp:taxon-name></italic><bold>E</bold> female of <italic><tp:taxon-name><tp:taxon-name-part taxon-name-part-type="genus" reg="Dorcadion">Dorcadion</tp:taxon-name-part><tp:taxon-name-part taxon-name-part-type="species" reg="gebleri">gebleri</tp:taxon-name-part><tp:taxon-name-part taxon-name-part-type="subspecies" reg="gebleri">gebleri</tp:taxon-name-part></tp:taxon-name></italic><bold>F</bold> mountain steppe area in Zaysan environs, the habitat of <italic><tp:taxon-name><tp:taxon-name-part taxon-name-part-type="genus" reg="Dorcadion">D.</tp:taxon-name-part><tp:taxon-name-part taxon-name-part-type="species" reg="gebleri">gebleri</tp:taxon-name-part><tp:taxon-name-part taxon-name-part-type="subspecies" reg="gebleri">gebleri</tp:taxon-name-part></tp:taxon-name></italic><bold>G</bold> male of <italic><tp:taxon-name><tp:taxon-name-part taxon-name-part-type="genus" reg="Dorcadion">D.</tp:taxon-name-part><tp:taxon-name-part taxon-name-part-type="species" reg="semenovi">semenovi</tp:taxon-name-part><tp:taxon-name-part taxon-name-part-type="subspecies" reg="semenovi">semenovi</tp:taxon-name-part></tp:taxon-name></italic><bold>H</bold> particular behavior of a few individuals of <italic><tp:taxon-name><tp:taxon-name-part taxon-name-part-type="genus" reg="Dorcadion">Dorcadion</tp:taxon-name-part><tp:taxon-name-part taxon-name-part-type="species" reg="sokolowi">sokolowi</tp:taxon-name-part></tp:taxon-name></italic>.</p></caption><graphic xmlns:xlink="http://www.w3.org/1999/xlink" xlink:href="zookeys-805-059-g014.jpg" position="float" orientation="portrait" xlink:type="simple" id="oo_248777.jpg"/></fig></tp:treatment-sec><ref-list><ref id="B14"><mixed-citation xmlns:xlink="http://www.w3.org/1999/xlink" xlink:type="simple"><person-group><name name-style="western"><surname>Danilevsky</surname><given-names>ML</given-names></name></person-group> (<year>1996c</year>) <article-title>Review of <italic><tp:taxon-name><tp:taxon-name-part taxon-name-part-type="genus">Dorcadion</tp:taxon-name-part></tp:taxon-name></italic> Dalman of “<italic><tp:taxon-name><tp:taxon-name-part taxon-name-part-type="genus"/><tp:taxon-name-part taxon-name-part-type="species">acutispinum</tp:taxon-name-part></tp:taxon-name></italic>-group” from Kazakhstan with the descriptions of some new taxa (<tp:taxon-name><tp:taxon-name-part taxon-name-part-type="order">Coleoptera</tp:taxon-name-part></tp:taxon-name>, <tp:taxon-name><tp:taxon-name-part taxon-name-part-type="family">Cerambycidae</tp:taxon-name-part></tp:taxon-name>).</article-title><source>Lambillionea</source><volume>96</volume>: <fpage>455</fpage>–<lpage>462</lpage>.</mixed-citation></ref><ref id="B86"><mixed-citation xmlns:xlink="http://www.w3.org/1999/xlink" xlink:type="simple"><person-group><name name-style="western"><surname>Toropov</surname><given-names>SA</given-names></name><name name-style="western"><surname>Milko</surname><given-names>DA</given-names></name></person-group> (<year>2013</year>) Longhorns of the tribe <tp:taxon-name><tp:taxon-name-part taxon-name-part-type="tribe">Dorcadionini</tp:taxon-name-part></tp:taxon-name> (<tp:taxon-name><tp:taxon-name-part taxon-name-part-type="order">Coleoptera</tp:taxon-name-part></tp:taxon-name>, <tp:taxon-name><tp:taxon-name-part taxon-name-part-type="family">Cerambycidae</tp:taxon-name-part></tp:taxon-name>) of Kazakhstan and Middle Asia, SatEnto, Bishek, 104 pp.</mixed-citation></ref></ref-list></tp:taxon-treatment>
