# Supplementary material for: New data on the distribution, biology and ecology of the longhorn beetles from the area of South and East Kazakhstan (Coleoptera, Cerambycidae)
Source: Zookeys. 2018 Dec 11;(805):59–126. doi: 10.3897/zookeys.805.29660 (PMC6299065; doi:10.3897/zookeys.805.29660)
Supplement: XML Treatment for Dorcadion songaricum [file zookeys.805.29660-treatment60.xml]

<!DOCTYPE tp:taxon-treatment
  PUBLIC "-//TaxonX//DTD Taxonomic Treatment Publishing DTD v0 20100105//EN" "tax-treatment-NSO.dtd">
<tp:taxon-treatment xmlns:tp="http://www.plazi.org/taxpub"><tp:treatment-meta><kwd-group><label>Taxon classification</label><kwd><named-content xmlns:xlink="http://www.w3.org/1999/xlink" content-type="kingdom">Animalia</named-content></kwd><kwd><named-content xmlns:xlink="http://www.w3.org/1999/xlink" content-type="order">Coleoptera</named-content></kwd><kwd><named-content xmlns:xlink="http://www.w3.org/1999/xlink" content-type="family">Cerambycidae</named-content></kwd></kwd-group><mixed-citation publication-type="journal"><person-group><name><surname>Karpiński</surname><given-names>Lech</given-names></name><name><surname>Szczepański</surname><given-names>Wojciech T.</given-names></name><name><surname>lewa</surname><given-names>Radosław</given-names></name><name><surname>Walczak</surname><given-names>Marcin</given-names></name><name><surname>Hilszczański</surname><given-names>Jacek</given-names></name><name><surname>Kruszelnicki</surname><given-names>Lech</given-names></name><name><surname>Łoś</surname><given-names>Krzysztof</given-names></name><name><surname>Jaworski</surname><given-names>Tomasz</given-names></name><name><surname>Marek Bidas</surname><given-names/></name><name><surname>Tarwacki</surname><given-names>Grzegorz</given-names></name></person-group><article-title>New data on the distribution, biology and ecology of the longhorn beetles from the area of South and East Kazakhstan (<tp:taxon-name><tp:taxon-name-part taxon-name-part-type="order">Coleoptera</tp:taxon-name-part></tp:taxon-name>, <tp:taxon-name><tp:taxon-name-part taxon-name-part-type="family">Cerambycidae</tp:taxon-name-part></tp:taxon-name>)</article-title><source>Zookeys</source><day>11</day><month>12</month><year>2018</year><volume>2018</volume><issue>805</issue><fpage>59</fpage><lpage>126</lpage><pub-id pub-id-type="doi">10.3897/zookeys.805.29660</pub-id></mixed-citation></tp:treatment-meta><tp:nomenclature><tp:taxon-name>
                <tp:taxon-name-part taxon-name-part-type="genus" reg="Dorcadion">Dorcadion</tp:taxon-name-part>
                <tp:taxon-name-part taxon-name-part-type="species" reg="songaricum">songaricum</tp:taxon-name-part>
              </tp:taxon-name><tp:taxon-authority>Ganglbauer, 1884</tp:taxon-authority><xref ref-type="fig" rid="F9">Fig. 8A</xref></tp:nomenclature><tp:treatment-sec sec-type="material" id="SECID0E1PDK"><title>Material examined.</title><p>East Kazakhstan Region: 10 km E of Kyzyl Kesik [Қызыл Қесиқ] (<named-content xmlns:xlink="http://www.w3.org/1999/xlink" content-type="dwc:verbatimCoordinates" xlink:type="simple"><named-content content-type="geo-json" specific-use="{&#34;type&#34;:&#34;Point&#34;,&#34;coordinates&#34;:[82.100000,47.883333]}" id="NCID0EDQDK" xlink:type="simple">47°53'N, 82°06'E</named-content></named-content>), 808 m a.s.l., 8 V 2017, 1♀, leg. <abbrev xmlns:xlink="http://www.w3.org/1999/xlink" xlink:title="Radosław Plewa" id="ABBRID0EIQDK" xlink:type="simple">RP</abbrev>, det. M. Lazarev.</p></tp:treatment-sec><tp:treatment-sec sec-type="remarks" id="SECID0EMQDK"><title>Remarks.</title><p><italic><tp:taxon-name><tp:taxon-name-part taxon-name-part-type="genus" reg="Dorcadion">Dorcadion</tp:taxon-name-part><tp:taxon-name-part taxon-name-part-type="species" reg="songaricum">songaricum</tp:taxon-name-part></tp:taxon-name></italic> is distributed in east Kazakhstan and the Xinjiang province in China (<xref ref-type="bibr" rid="B31">Danilevsky 2018a</xref>). In Kazakhstan, the species is known from the northern slopes of the Tarbagatay and Saur Mountain ranges as well as the southern slopes of the Manrak Mountains. It inhabits sparse grasslands in piedmont regions. The larvae feed on the roots of various grass species. This is one of the latest occurring species; the adults are active from the second half of May to the end of June (<xref ref-type="bibr" rid="B86">Toropov and Milko 2013</xref>).</p><p>Only a single female was collected in a mountain-steppe habitat in the area of rocky hills (Fig. <xref ref-type="fig" rid="F15">14F</xref>).</p></tp:treatment-sec><tp:treatment-sec><!--Section generated to contain objects referenced in tp:taxon-treatment.--><fig id="F9" position="float" orientation="portrait"><label>Figure 8.</label><caption><p>Photos of longhorn beetles specimens collected during the expedition to Kazakhstan in 2017: <bold>A</bold><italic><tp:taxon-name><tp:taxon-name-part taxon-name-part-type="genus" reg="Dorcadion">Dorcadion</tp:taxon-name-part><tp:taxon-name-part taxon-name-part-type="species" reg="songaricum">songaricum</tp:taxon-name-part></tp:taxon-name></italic> (female) <bold>B</bold><italic><tp:taxon-name><tp:taxon-name-part taxon-name-part-type="genus" reg="Dorcadion">Dorcadion</tp:taxon-name-part><tp:taxon-name-part taxon-name-part-type="species" reg="morozovi">morozovi</tp:taxon-name-part></tp:taxon-name></italic> (female) <bold>C</bold><italic><tp:taxon-name><tp:taxon-name-part taxon-name-part-type="genus" reg="Dorcadion">Dorcadion</tp:taxon-name-part><tp:taxon-name-part taxon-name-part-type="species" reg="semenovi">semenovi</tp:taxon-name-part><tp:taxon-name-part taxon-name-part-type="subspecies" reg="semenovi">semenovi</tp:taxon-name-part></tp:taxon-name></italic> (male) <bold>D</bold><italic><tp:taxon-name><tp:taxon-name-part taxon-name-part-type="genus" reg="Dorcadion">D.</tp:taxon-name-part><tp:taxon-name-part taxon-name-part-type="species" reg="semenovi">semenovi</tp:taxon-name-part><tp:taxon-name-part taxon-name-part-type="subspecies" reg="semenovi">semenovi</tp:taxon-name-part></tp:taxon-name></italic> (female) <bold>E</bold><italic><tp:taxon-name><tp:taxon-name-part taxon-name-part-type="genus" reg="Dorcadion">Dorcadion</tp:taxon-name-part><tp:taxon-name-part taxon-name-part-type="species" reg="sokolowi">sokolowi</tp:taxon-name-part></tp:taxon-name></italic> (male) <bold>F</bold><italic><tp:taxon-name><tp:taxon-name-part taxon-name-part-type="genus" reg="Dorcadion">D.</tp:taxon-name-part><tp:taxon-name-part taxon-name-part-type="species" reg="sokolowi">sokolowi</tp:taxon-name-part></tp:taxon-name></italic> (female) <bold>G</bold><italic><tp:taxon-name><tp:taxon-name-part taxon-name-part-type="genus" reg="Eodorcadion">Eodorcadion</tp:taxon-name-part><tp:taxon-name-part taxon-name-part-type="species" reg="carinatum">carinatum</tp:taxon-name-part><tp:taxon-name-part taxon-name-part-type="subspecies" reg="carinatum">carinatum</tp:taxon-name-part></tp:taxon-name></italic> (male) <bold>H</bold><italic><tp:taxon-name><tp:taxon-name-part taxon-name-part-type="genus" reg="Politodorcadion">Politodorcadion</tp:taxon-name-part><tp:taxon-name-part taxon-name-part-type="species" reg="politum">politum</tp:taxon-name-part><tp:taxon-name-part taxon-name-part-type="subspecies" reg="politum">politum</tp:taxon-name-part></tp:taxon-name></italic> (male) <bold>I</bold><italic><tp:taxon-name><tp:taxon-name-part taxon-name-part-type="genus" reg="Politodorcadion">P.</tp:taxon-name-part><tp:taxon-name-part taxon-name-part-type="species" reg="politum">politum</tp:taxon-name-part><tp:taxon-name-part taxon-name-part-type="subspecies" reg="politum">politum</tp:taxon-name-part></tp:taxon-name></italic> (female) <bold>J</bold><italic><tp:taxon-name><tp:taxon-name-part taxon-name-part-type="genus" reg="Politodorcadion">Politodorcadion</tp:taxon-name-part><tp:taxon-name-part taxon-name-part-type="species" reg="ribbei">ribbei</tp:taxon-name-part><tp:taxon-name-part taxon-name-part-type="subspecies" reg="bobrovi">bobrovi</tp:taxon-name-part></tp:taxon-name></italic> (male) <bold>K</bold><italic><tp:taxon-name><tp:taxon-name-part taxon-name-part-type="genus" reg="Politodorcadion">P.</tp:taxon-name-part><tp:taxon-name-part taxon-name-part-type="species" reg="ribbei">ribbei</tp:taxon-name-part><tp:taxon-name-part taxon-name-part-type="subspecies" reg="bobrovi">bobrovi</tp:taxon-name-part></tp:taxon-name></italic> (female).</p></caption><graphic xmlns:xlink="http://www.w3.org/1999/xlink" xlink:href="zookeys-805-059-g009.jpg" position="float" orientation="portrait" xlink:type="simple" id="oo_248772.jpg"/></fig><fig id="F15" position="float" orientation="portrait"><label>Figure 14.</label><caption><p>Field photos of imagines in nature and habitats of typical Kazakh cerambycid species: <bold>A</bold> female of <italic><tp:taxon-name><tp:taxon-name-part taxon-name-part-type="genus" reg="Dorcadion">Dorcadion</tp:taxon-name-part><tp:taxon-name-part taxon-name-part-type="species" reg="suvorovi">suvorovi</tp:taxon-name-part><tp:taxon-name-part taxon-name-part-type="subspecies" reg="konyrolenum">konyrolenum</tp:taxon-name-part></tp:taxon-name></italic><bold>B</bold> steppe area in Karlygash environs, the habitat of <italic><tp:taxon-name><tp:taxon-name-part taxon-name-part-type="genus" reg="Dorcadion">D.</tp:taxon-name-part><tp:taxon-name-part taxon-name-part-type="species" reg="suvorovi">suvorovi</tp:taxon-name-part><tp:taxon-name-part taxon-name-part-type="subspecies" reg="konyrolenum">konyrolenum</tp:taxon-name-part></tp:taxon-name></italic><bold>C</bold> female of <italic><tp:taxon-name><tp:taxon-name-part taxon-name-part-type="genus" reg="Dorcadion">Dorcadion</tp:taxon-name-part><tp:taxon-name-part taxon-name-part-type="species" reg="tianshanskii">tianshanskii</tp:taxon-name-part><tp:taxon-name-part taxon-name-part-type="subspecies" reg="radkevitshi">radkevitshi</tp:taxon-name-part></tp:taxon-name></italic><bold>D</bold> pasture in Kenen environs, the habitat of <italic><tp:taxon-name><tp:taxon-name-part taxon-name-part-type="genus" reg="Dorcadion">D.</tp:taxon-name-part><tp:taxon-name-part taxon-name-part-type="species" reg="tianshanskii">tianshanskii</tp:taxon-name-part><tp:taxon-name-part taxon-name-part-type="subspecies" reg="radkevitshi">radkevitshi</tp:taxon-name-part></tp:taxon-name></italic><bold>E</bold> male of <italic><tp:taxon-name><tp:taxon-name-part taxon-name-part-type="genus" reg="Dorcadion">Dorcadion</tp:taxon-name-part><tp:taxon-name-part taxon-name-part-type="species" reg="unidiscale">unidiscale</tp:taxon-name-part></tp:taxon-name></italic><bold>F</bold> mountain steppe area in Kyzyl Kesik environs, the habitat of <italic><tp:taxon-name><tp:taxon-name-part taxon-name-part-type="genus" reg="Dorcadion">Dorcadion</tp:taxon-name-part><tp:taxon-name-part taxon-name-part-type="species" reg="songaricum">songaricum</tp:taxon-name-part></tp:taxon-name></italic><bold>G</bold> pasture in Verkhnie Tainty environs, the habitat of <italic><tp:taxon-name><tp:taxon-name-part taxon-name-part-type="genus" reg="Eodorcadion">Eodorcadion</tp:taxon-name-part><tp:taxon-name-part taxon-name-part-type="species" reg="carinatum">carinatum</tp:taxon-name-part><tp:taxon-name-part taxon-name-part-type="subspecies" reg="carinatum">carinatum</tp:taxon-name-part></tp:taxon-name></italic><bold>H</bold> male of <italic><tp:taxon-name><tp:taxon-name-part taxon-name-part-type="genus" reg="Politodorcadion">Politodorcadion</tp:taxon-name-part><tp:taxon-name-part taxon-name-part-type="species" reg="politum">politum</tp:taxon-name-part><tp:taxon-name-part taxon-name-part-type="subspecies" reg="politum">politum</tp:taxon-name-part></tp:taxon-name></italic>.</p></caption><graphic xmlns:xlink="http://www.w3.org/1999/xlink" xlink:href="zookeys-805-059-g015.jpg" position="float" orientation="portrait" xlink:type="simple" id="oo_248778.jpg"/></fig></tp:treatment-sec><ref-list><ref id="B31"><mixed-citation xmlns:xlink="http://www.w3.org/1999/xlink" xlink:type="simple"><person-group><name name-style="western"><surname>Danilevsky</surname><given-names>ML</given-names></name></person-group> (<year>2018a</year>) Catalogue of Palaearctic <tp:taxon-name><tp:taxon-name-part taxon-name-part-type="superfamily">Cerambycoidea</tp:taxon-name-part></tp:taxon-name>. <ext-link xlink:type="simple" ext-link-type="uri" xlink:href="http://cerambycidae.net/catalog.pdf">http://cerambycidae.net/catalog.pdf</ext-link> [accessed on 16 August 2018]</mixed-citation></ref><ref id="B86"><mixed-citation xmlns:xlink="http://www.w3.org/1999/xlink" xlink:type="simple"><person-group><name name-style="western"><surname>Toropov</surname><given-names>SA</given-names></name><name name-style="western"><surname>Milko</surname><given-names>DA</given-names></name></person-group> (<year>2013</year>) Longhorns of the tribe <tp:taxon-name><tp:taxon-name-part taxon-name-part-type="tribe">Dorcadionini</tp:taxon-name-part></tp:taxon-name> (<tp:taxon-name><tp:taxon-name-part taxon-name-part-type="order">Coleoptera</tp:taxon-name-part></tp:taxon-name>, <tp:taxon-name><tp:taxon-name-part taxon-name-part-type="family">Cerambycidae</tp:taxon-name-part></tp:taxon-name>) of Kazakhstan and Middle Asia, SatEnto, Bishek, 104 pp.</mixed-citation></ref></ref-list></tp:taxon-treatment>
