# Supplementary material for: New data on the distribution, biology and ecology of the longhorn beetles from the area of South and East Kazakhstan (Coleoptera, Cerambycidae)
Source: Zookeys. 2018 Dec 11;(805):59–126. doi: 10.3897/zookeys.805.29660 (PMC6299065; doi:10.3897/zookeys.805.29660)
Supplement: XML Treatment for Politodorcadion politum politum [file zookeys.805.29660-treatment67.xml]

<!DOCTYPE tp:taxon-treatment
  PUBLIC "-//TaxonX//DTD Taxonomic Treatment Publishing DTD v0 20100105//EN" "tax-treatment-NSO.dtd">
<tp:taxon-treatment xmlns:tp="http://www.plazi.org/taxpub"><tp:treatment-meta><kwd-group><label>Taxon classification</label><kwd><named-content xmlns:xlink="http://www.w3.org/1999/xlink" content-type="kingdom">Animalia</named-content></kwd><kwd><named-content xmlns:xlink="http://www.w3.org/1999/xlink" content-type="order">Coleoptera</named-content></kwd><kwd><named-content xmlns:xlink="http://www.w3.org/1999/xlink" content-type="family">Cerambycidae</named-content></kwd></kwd-group><mixed-citation publication-type="journal"><person-group><name><surname>Karpiński</surname><given-names>Lech</given-names></name><name><surname>Szczepański</surname><given-names>Wojciech T.</given-names></name><name><surname>lewa</surname><given-names>Radosław</given-names></name><name><surname>Walczak</surname><given-names>Marcin</given-names></name><name><surname>Hilszczański</surname><given-names>Jacek</given-names></name><name><surname>Kruszelnicki</surname><given-names>Lech</given-names></name><name><surname>Łoś</surname><given-names>Krzysztof</given-names></name><name><surname>Jaworski</surname><given-names>Tomasz</given-names></name><name><surname>Marek Bidas</surname><given-names/></name><name><surname>Tarwacki</surname><given-names>Grzegorz</given-names></name></person-group><article-title>New data on the distribution, biology and ecology of the longhorn beetles from the area of South and East Kazakhstan (<tp:taxon-name><tp:taxon-name-part taxon-name-part-type="order">Coleoptera</tp:taxon-name-part></tp:taxon-name>, <tp:taxon-name><tp:taxon-name-part taxon-name-part-type="family">Cerambycidae</tp:taxon-name-part></tp:taxon-name>)</article-title><source>Zookeys</source><day>11</day><month>12</month><year>2018</year><volume>2018</volume><issue>805</issue><fpage>59</fpage><lpage>126</lpage><pub-id pub-id-type="doi">10.3897/zookeys.805.29660</pub-id></mixed-citation></tp:treatment-meta><tp:nomenclature><tp:taxon-name>
                <tp:taxon-name-part taxon-name-part-type="genus" reg="Politodorcadion">Politodorcadion</tp:taxon-name-part>
                <tp:taxon-name-part taxon-name-part-type="species" reg="politum">politum</tp:taxon-name-part>
                <tp:taxon-name-part taxon-name-part-type="subspecies" reg="politum">politum</tp:taxon-name-part>
              </tp:taxon-name><tp:taxon-authority>(Dalman, 1823)</tp:taxon-authority><xref ref-type="fig" rid="F9">Figs 8H, I</xref><xref ref-type="fig" rid="F15">, 14H</xref><!--PageBreak--></tp:nomenclature><tp:treatment-sec sec-type="material" id="SECID0EMIEK"><title>Material examined.</title><p>East Kazakhstan Region: 120 km NE of Ajagöz [Аягоз] (<named-content xmlns:xlink="http://www.w3.org/1999/xlink" content-type="dwc:verbatimCoordinates" xlink:type="simple"><named-content content-type="geo-json" specific-use="{&#34;type&#34;:&#34;Point&#34;,&#34;coordinates&#34;:[80.916667,48.950000]}" id="NCID0EVIEK" xlink:type="simple">48°57'N, 80°55'E</named-content></named-content>), 586 m a.s.l., 5 V 2017, 4♂♂, 1♀, leg. <abbrev xmlns:xlink="http://www.w3.org/1999/xlink" xlink:title="Radosław Plewa" id="ABBRID0E1IEK" xlink:type="simple">RP</abbrev>; 3♂♂, 1♀, leg. <abbrev xmlns:xlink="http://www.w3.org/1999/xlink" xlink:title="Jacek Hilszczański" id="ABBRID0E5IEK" xlink:type="simple">JH</abbrev>; 1♂, leg. <abbrev xmlns:xlink="http://www.w3.org/1999/xlink" xlink:title="Grzegorz Tarwacki" id="ABBRID0ECJEK" xlink:type="simple">GT</abbrev>; 125 km NE of Ajagöz [Аягоз] (<named-content xmlns:xlink="http://www.w3.org/1999/xlink" content-type="dwc:verbatimCoordinates" xlink:type="simple"><named-content content-type="geo-json" specific-use="{&#34;type&#34;:&#34;Point&#34;,&#34;coordinates&#34;:[80.900000,48.950000]}" id="NCID0EJJEK" xlink:type="simple">48°57'N 80°54'E</named-content></named-content>), 592 m a.s.l., 5 V 2017, 2♂♂, 1♀, leg. KL; 50 km S of Ajagöz [Аягоз] (<named-content xmlns:xlink="http://www.w3.org/1999/xlink" content-type="dwc:verbatimCoordinates" xlink:type="simple"><named-content content-type="geo-json" specific-use="{&#34;type&#34;:&#34;Point&#34;,&#34;coordinates&#34;:[80.633333,47.616667]}" id="NCID0EQJEK" xlink:type="simple">47°37'N, 80°38'E</named-content></named-content>), 747 m a.s.l., 8 V 2017, 1♂, leg. KL; 48 km N of Ajagöz [Аягоз] (<named-content xmlns:xlink="http://www.w3.org/1999/xlink" content-type="dwc:verbatimCoordinates" xlink:type="simple"><named-content content-type="geo-json" specific-use="{&#34;type&#34;:&#34;Point&#34;,&#34;coordinates&#34;:[80.483333,48.366667]}" id="NCID0EYJEK" xlink:type="simple">48°22'N, 80°29'E</named-content></named-content>), 727 m a.s.l., 5 V 2017, 2♂♂, leg. KL; 25 km E of Tarbagatay [Тарбагатай] (<named-content xmlns:xlink="http://www.w3.org/1999/xlink" content-type="dwc:verbatimCoordinates" xlink:type="simple"><named-content content-type="geo-json" specific-use="{&#34;type&#34;:&#34;Point&#34;,&#34;coordinates&#34;:[81.600000,47.766667]}" id="NCID0EAKEK" xlink:type="simple">47°46'N, 81°36'E</named-content></named-content>), 1128 m a.s.l., 8 V 2017, 1♂, 1♀, leg. <abbrev xmlns:xlink="http://www.w3.org/1999/xlink" xlink:title="Radosław Plewa" id="ABBRID0EFKEK" xlink:type="simple">RP</abbrev>; 3♂♂, leg. <abbrev xmlns:xlink="http://www.w3.org/1999/xlink" xlink:title="Jacek Hilszczański" id="ABBRID0EJKEK" xlink:type="simple">JH</abbrev>; 27 km E of Tarbabatay [Тарбагатай] (<named-content xmlns:xlink="http://www.w3.org/1999/xlink" content-type="dwc:verbatimCoordinates" xlink:type="simple"><named-content content-type="geo-json" specific-use="{&#34;type&#34;:&#34;Point&#34;,&#34;coordinates&#34;:[81.600000,47.766667]}" id="NCID0EQKEK" xlink:type="simple">47°46'N, 81°36'E</named-content></named-content>), 1119 m a.s.l., 8 V 2017, 7♂♂, 1♀, leg. KL.</p></tp:treatment-sec><tp:treatment-sec sec-type="remarks" id="SECID0EVKEK"><title>Remarks.</title><p><italic><tp:taxon-name><tp:taxon-name-part taxon-name-part-type="genus" reg="Politodorcadion">Politodorcadion</tp:taxon-name-part><tp:taxon-name-part taxon-name-part-type="species" reg="politum">politum</tp:taxon-name-part></tp:taxon-name></italic> is distributed in northeastern Kazakhstan and southwestern Russia. The species includes three subspecies: <italic><tp:taxon-name><tp:taxon-name-part taxon-name-part-type="genus" reg="Politodorcadion">P.</tp:taxon-name-part><tp:taxon-name-part taxon-name-part-type="species" reg="politum">p.</tp:taxon-name-part><tp:taxon-name-part taxon-name-part-type="subspecies" reg="politum">politum</tp:taxon-name-part></tp:taxon-name></italic>, <italic><tp:taxon-name><tp:taxon-name-part taxon-name-part-type="genus" reg="Psilotarsus">P.</tp:taxon-name-part><tp:taxon-name-part taxon-name-part-type="species" reg="politum">p.</tp:taxon-name-part><tp:taxon-name-part taxon-name-part-type="subspecies" reg="akmolense">akmolense</tp:taxon-name-part></tp:taxon-name></italic> (Suvorov, 1911) and <italic><tp:taxon-name><tp:taxon-name-part taxon-name-part-type="genus" reg="Psilotarsus">P.</tp:taxon-name-part><tp:taxon-name-part taxon-name-part-type="species" reg="politum">p.</tp:taxon-name-part><tp:taxon-name-part taxon-name-part-type="subspecies" reg="shapovalovi">shapovalovi</tp:taxon-name-part></tp:taxon-name></italic> Danilevsky, 2006 (<xref ref-type="bibr" rid="B31">Danilevsky 2018a</xref>). The nominotypical subspecies is distributed west of Lake Zaysan and in West Siberia (<xref ref-type="bibr" rid="B86">Toropov and Milko 2013</xref>, <xref ref-type="bibr" rid="B31">Danilevsky 2018a</xref>, <xref ref-type="bibr" rid="B32">b</xref>). It inhabits grassy steppes that were mainly formed by <italic><tp:taxon-name><tp:taxon-name-part taxon-name-part-type="genus" reg="Stipa">Stipa</tp:taxon-name-part></tp:taxon-name></italic> spp. and sparse grasslands in hilly plains. The larvae feed on various species of <tp:taxon-name><tp:taxon-name-part taxon-name-part-type="family">Poaceae</tp:taxon-name-part></tp:taxon-name>. The adults (Fig. <xref ref-type="fig" rid="F15">14H</xref>) are active from the end of April to mid-June (<xref ref-type="bibr" rid="B86">Toropov and Milko 2013</xref>).</p></tp:treatment-sec><tp:treatment-sec><!--Section generated to contain objects referenced in tp:taxon-treatment.--><fig id="F9" position="float" orientation="portrait"><label>Figure 8.</label><caption><p>Photos of longhorn beetles specimens collected during the expedition to Kazakhstan in 2017: <bold>A</bold><italic><tp:taxon-name><tp:taxon-name-part taxon-name-part-type="genus" reg="Dorcadion">Dorcadion</tp:taxon-name-part><tp:taxon-name-part taxon-name-part-type="species" reg="songaricum">songaricum</tp:taxon-name-part></tp:taxon-name></italic> (female) <bold>B</bold><italic><tp:taxon-name><tp:taxon-name-part taxon-name-part-type="genus" reg="Dorcadion">Dorcadion</tp:taxon-name-part><tp:taxon-name-part taxon-name-part-type="species" reg="morozovi">morozovi</tp:taxon-name-part></tp:taxon-name></italic> (female) <bold>C</bold><italic><tp:taxon-name><tp:taxon-name-part taxon-name-part-type="genus" reg="Dorcadion">Dorcadion</tp:taxon-name-part><tp:taxon-name-part taxon-name-part-type="species" reg="semenovi">semenovi</tp:taxon-name-part><tp:taxon-name-part taxon-name-part-type="subspecies" reg="semenovi">semenovi</tp:taxon-name-part></tp:taxon-name></italic> (male) <bold>D</bold><italic><tp:taxon-name><tp:taxon-name-part taxon-name-part-type="genus" reg="Dorcadion">D.</tp:taxon-name-part><tp:taxon-name-part taxon-name-part-type="species" reg="semenovi">semenovi</tp:taxon-name-part><tp:taxon-name-part taxon-name-part-type="subspecies" reg="semenovi">semenovi</tp:taxon-name-part></tp:taxon-name></italic> (female) <bold>E</bold><italic><tp:taxon-name><tp:taxon-name-part taxon-name-part-type="genus" reg="Dorcadion">Dorcadion</tp:taxon-name-part><tp:taxon-name-part taxon-name-part-type="species" reg="sokolowi">sokolowi</tp:taxon-name-part></tp:taxon-name></italic> (male) <bold>F</bold><italic><tp:taxon-name><tp:taxon-name-part taxon-name-part-type="genus" reg="Dorcadion">D.</tp:taxon-name-part><tp:taxon-name-part taxon-name-part-type="species" reg="sokolowi">sokolowi</tp:taxon-name-part></tp:taxon-name></italic> (female) <bold>G</bold><italic><tp:taxon-name><tp:taxon-name-part taxon-name-part-type="genus" reg="Eodorcadion">Eodorcadion</tp:taxon-name-part><tp:taxon-name-part taxon-name-part-type="species" reg="carinatum">carinatum</tp:taxon-name-part><tp:taxon-name-part taxon-name-part-type="subspecies" reg="carinatum">carinatum</tp:taxon-name-part></tp:taxon-name></italic> (male) <bold>H</bold><italic><tp:taxon-name><tp:taxon-name-part taxon-name-part-type="genus" reg="Politodorcadion">Politodorcadion</tp:taxon-name-part><tp:taxon-name-part taxon-name-part-type="species" reg="politum">politum</tp:taxon-name-part><tp:taxon-name-part taxon-name-part-type="subspecies" reg="politum">politum</tp:taxon-name-part></tp:taxon-name></italic> (male) <bold>I</bold><italic><tp:taxon-name><tp:taxon-name-part taxon-name-part-type="genus" reg="Politodorcadion">P.</tp:taxon-name-part><tp:taxon-name-part taxon-name-part-type="species" reg="politum">politum</tp:taxon-name-part><tp:taxon-name-part taxon-name-part-type="subspecies" reg="politum">politum</tp:taxon-name-part></tp:taxon-name></italic> (female) <bold>J</bold><italic><tp:taxon-name><tp:taxon-name-part taxon-name-part-type="genus" reg="Politodorcadion">Politodorcadion</tp:taxon-name-part><tp:taxon-name-part taxon-name-part-type="species" reg="ribbei">ribbei</tp:taxon-name-part><tp:taxon-name-part taxon-name-part-type="subspecies" reg="bobrovi">bobrovi</tp:taxon-name-part></tp:taxon-name></italic> (male) <bold>K</bold><italic><tp:taxon-name><tp:taxon-name-part taxon-name-part-type="genus" reg="Politodorcadion">P.</tp:taxon-name-part><tp:taxon-name-part taxon-name-part-type="species" reg="ribbei">ribbei</tp:taxon-name-part><tp:taxon-name-part taxon-name-part-type="subspecies" reg="bobrovi">bobrovi</tp:taxon-name-part></tp:taxon-name></italic> (female).</p></caption><graphic xmlns:xlink="http://www.w3.org/1999/xlink" xlink:href="zookeys-805-059-g009.jpg" position="float" orientation="portrait" xlink:type="simple" id="oo_248772.jpg"/></fig><fig id="F15" position="float" orientation="portrait"><label>Figure 14.</label><caption><p>Field photos of imagines in nature and habitats of typical Kazakh cerambycid species: <bold>A</bold> female of <italic><tp:taxon-name><tp:taxon-name-part taxon-name-part-type="genus" reg="Dorcadion">Dorcadion</tp:taxon-name-part><tp:taxon-name-part taxon-name-part-type="species" reg="suvorovi">suvorovi</tp:taxon-name-part><tp:taxon-name-part taxon-name-part-type="subspecies" reg="konyrolenum">konyrolenum</tp:taxon-name-part></tp:taxon-name></italic><bold>B</bold> steppe area in Karlygash environs, the habitat of <italic><tp:taxon-name><tp:taxon-name-part taxon-name-part-type="genus" reg="Dorcadion">D.</tp:taxon-name-part><tp:taxon-name-part taxon-name-part-type="species" reg="suvorovi">suvorovi</tp:taxon-name-part><tp:taxon-name-part taxon-name-part-type="subspecies" reg="konyrolenum">konyrolenum</tp:taxon-name-part></tp:taxon-name></italic><bold>C</bold> female of <italic><tp:taxon-name><tp:taxon-name-part taxon-name-part-type="genus" reg="Dorcadion">Dorcadion</tp:taxon-name-part><tp:taxon-name-part taxon-name-part-type="species" reg="tianshanskii">tianshanskii</tp:taxon-name-part><tp:taxon-name-part taxon-name-part-type="subspecies" reg="radkevitshi">radkevitshi</tp:taxon-name-part></tp:taxon-name></italic><bold>D</bold> pasture in Kenen environs, the habitat of <italic><tp:taxon-name><tp:taxon-name-part taxon-name-part-type="genus" reg="Dorcadion">D.</tp:taxon-name-part><tp:taxon-name-part taxon-name-part-type="species" reg="tianshanskii">tianshanskii</tp:taxon-name-part><tp:taxon-name-part taxon-name-part-type="subspecies" reg="radkevitshi">radkevitshi</tp:taxon-name-part></tp:taxon-name></italic><bold>E</bold> male of <italic><tp:taxon-name><tp:taxon-name-part taxon-name-part-type="genus" reg="Dorcadion">Dorcadion</tp:taxon-name-part><tp:taxon-name-part taxon-name-part-type="species" reg="unidiscale">unidiscale</tp:taxon-name-part></tp:taxon-name></italic><bold>F</bold> mountain steppe area in Kyzyl Kesik environs, the habitat of <italic><tp:taxon-name><tp:taxon-name-part taxon-name-part-type="genus" reg="Dorcadion">Dorcadion</tp:taxon-name-part><tp:taxon-name-part taxon-name-part-type="species" reg="songaricum">songaricum</tp:taxon-name-part></tp:taxon-name></italic><bold>G</bold> pasture in Verkhnie Tainty environs, the habitat of <italic><tp:taxon-name><tp:taxon-name-part taxon-name-part-type="genus" reg="Eodorcadion">Eodorcadion</tp:taxon-name-part><tp:taxon-name-part taxon-name-part-type="species" reg="carinatum">carinatum</tp:taxon-name-part><tp:taxon-name-part taxon-name-part-type="subspecies" reg="carinatum">carinatum</tp:taxon-name-part></tp:taxon-name></italic><bold>H</bold> male of <italic><tp:taxon-name><tp:taxon-name-part taxon-name-part-type="genus" reg="Politodorcadion">Politodorcadion</tp:taxon-name-part><tp:taxon-name-part taxon-name-part-type="species" reg="politum">politum</tp:taxon-name-part><tp:taxon-name-part taxon-name-part-type="subspecies" reg="politum">politum</tp:taxon-name-part></tp:taxon-name></italic>.</p></caption><graphic xmlns:xlink="http://www.w3.org/1999/xlink" xlink:href="zookeys-805-059-g015.jpg" position="float" orientation="portrait" xlink:type="simple" id="oo_248778.jpg"/></fig></tp:treatment-sec><ref-list><ref id="B31"><mixed-citation xmlns:xlink="http://www.w3.org/1999/xlink" xlink:type="simple"><person-group><name name-style="western"><surname>Danilevsky</surname><given-names>ML</given-names></name></person-group> (<year>2018a</year>) Catalogue of Palaearctic <tp:taxon-name><tp:taxon-name-part taxon-name-part-type="superfamily">Cerambycoidea</tp:taxon-name-part></tp:taxon-name>. <ext-link xlink:type="simple" ext-link-type="uri" xlink:href="http://cerambycidae.net/catalog.pdf">http://cerambycidae.net/catalog.pdf</ext-link> [accessed on 16 August 2018]</mixed-citation></ref><ref id="B86"><mixed-citation xmlns:xlink="http://www.w3.org/1999/xlink" xlink:type="simple"><person-group><name name-style="western"><surname>Toropov</surname><given-names>SA</given-names></name><name name-style="western"><surname>Milko</surname><given-names>DA</given-names></name></person-group> (<year>2013</year>) Longhorns of the tribe <tp:taxon-name><tp:taxon-name-part taxon-name-part-type="tribe">Dorcadionini</tp:taxon-name-part></tp:taxon-name> (<tp:taxon-name><tp:taxon-name-part taxon-name-part-type="order">Coleoptera</tp:taxon-name-part></tp:taxon-name>, <tp:taxon-name><tp:taxon-name-part taxon-name-part-type="family">Cerambycidae</tp:taxon-name-part></tp:taxon-name>) of Kazakhstan and Middle Asia, SatEnto, Bishek, 104 pp.</mixed-citation></ref><ref id="B32"><mixed-citation xmlns:xlink="http://www.w3.org/1999/xlink" xlink:type="simple"><person-group><name name-style="western"><surname>Danilevsky</surname><given-names>ML</given-names></name></person-group> (<year>2018b</year>) Remarks to Catalogue of Palaearctic <tp:taxon-name><tp:taxon-name-part taxon-name-part-type="superfamily">Cerambycoidea</tp:taxon-name-part></tp:taxon-name>. <ext-link xlink:type="simple" ext-link-type="uri" xlink:href="http://www.cerambycidae.net/europe_remarks.pdf">http://www.cerambycidae.net/europe_remarks.pdf</ext-link> [accessed on 11 August 2018]</mixed-citation></ref></ref-list></tp:taxon-treatment>
