# Supplementary material for: New data on the distribution, biology and ecology of the longhorn beetles from the area of South and East Kazakhstan (Coleoptera, Cerambycidae)
Source: Zookeys. 2018 Dec 11;(805):59–126. doi: 10.3897/zookeys.805.29660 (PMC6299065; doi:10.3897/zookeys.805.29660)
Supplement: XML Treatment for Lamia textor [file zookeys.805.29660-treatment71.xml]

<!DOCTYPE tp:taxon-treatment
  PUBLIC "-//TaxonX//DTD Taxonomic Treatment Publishing DTD v0 20100105//EN" "tax-treatment-NSO.dtd">
<tp:taxon-treatment xmlns:tp="http://www.plazi.org/taxpub"><tp:treatment-meta><kwd-group><label>Taxon classification</label><kwd><named-content xmlns:xlink="http://www.w3.org/1999/xlink" content-type="kingdom">Animalia</named-content></kwd><kwd><named-content xmlns:xlink="http://www.w3.org/1999/xlink" content-type="order">Coleoptera</named-content></kwd><kwd><named-content xmlns:xlink="http://www.w3.org/1999/xlink" content-type="family">Cerambycidae</named-content></kwd></kwd-group><mixed-citation publication-type="journal"><person-group><name><surname>Karpiński</surname><given-names>Lech</given-names></name><name><surname>Szczepański</surname><given-names>Wojciech T.</given-names></name><name><surname>lewa</surname><given-names>Radosław</given-names></name><name><surname>Walczak</surname><given-names>Marcin</given-names></name><name><surname>Hilszczański</surname><given-names>Jacek</given-names></name><name><surname>Kruszelnicki</surname><given-names>Lech</given-names></name><name><surname>Łoś</surname><given-names>Krzysztof</given-names></name><name><surname>Jaworski</surname><given-names>Tomasz</given-names></name><name><surname>Marek Bidas</surname><given-names/></name><name><surname>Tarwacki</surname><given-names>Grzegorz</given-names></name></person-group><article-title>New data on the distribution, biology and ecology of the longhorn beetles from the area of South and East Kazakhstan (<tp:taxon-name><tp:taxon-name-part taxon-name-part-type="order">Coleoptera</tp:taxon-name-part></tp:taxon-name>, <tp:taxon-name><tp:taxon-name-part taxon-name-part-type="family">Cerambycidae</tp:taxon-name-part></tp:taxon-name>)</article-title><source>Zookeys</source><day>11</day><month>12</month><year>2018</year><volume>2018</volume><issue>805</issue><fpage>59</fpage><lpage>126</lpage><pub-id pub-id-type="doi">10.3897/zookeys.805.29660</pub-id></mixed-citation></tp:treatment-meta><tp:nomenclature><tp:taxon-name>
                <tp:taxon-name-part taxon-name-part-type="genus" reg="Lamia">Lamia</tp:taxon-name-part>
                <tp:taxon-name-part taxon-name-part-type="species" reg="textor">textor</tp:taxon-name-part>
              </tp:taxon-name><tp:taxon-authority>(Linnaeus, 1758)</tp:taxon-authority></tp:nomenclature><tp:treatment-sec sec-type="material" id="SECID0EN6EK"><title>Material examined.</title><p>East Kazakhstan Region: Putintsevo [Путинцево] env. (<named-content xmlns:xlink="http://www.w3.org/1999/xlink" content-type="dwc:verbatimCoordinates" xlink:type="simple"><named-content content-type="geo-json" specific-use="{&#34;type&#34;:&#34;Point&#34;,&#34;coordinates&#34;:[84.350000,49.866667]}" id="NCID0EW6EK" xlink:type="simple">49°52'N, 84°21'E</named-content></named-content>), 472 m a.s.l., 22 VI 2017, 1♀, leg. <abbrev xmlns:xlink="http://www.w3.org/1999/xlink" xlink:title="Marek Bidas" id="ABBRID0E26EK" xlink:type="simple">MB</abbrev>, coll. <abbrev xmlns:xlink="http://www.w3.org/1999/xlink" xlink:title="Marcin Walczak" id="ABBRID0E66EK" xlink:type="simple">MW</abbrev>.</p></tp:treatment-sec><tp:treatment-sec sec-type="remarks" id="SECID0EDAFK"><title>Remarks.</title><p><italic><tp:taxon-name><tp:taxon-name-part taxon-name-part-type="genus" reg="Lamia">Lamia</tp:taxon-name-part><tp:taxon-name-part taxon-name-part-type="species" reg="textor">textor</tp:taxon-name-part></tp:taxon-name></italic> is a typical Palaearctic species that is distributed from Spain to Japan, including the Caucasus, Iran and Turkey (<xref ref-type="bibr" rid="B9">Danilevskaya et al. 2009</xref>). The larvae develop at the basal part of trunks and in the roots of various deciduous tree species, mainly of the poplars <italic><tp:taxon-name><tp:taxon-name-part taxon-name-part-type="genus" reg="Populus">Populus</tp:taxon-name-part></tp:taxon-name></italic> and willows <italic><tp:taxon-name><tp:taxon-name-part taxon-name-part-type="genus" reg="Salix">Salix</tp:taxon-name-part></tp:taxon-name></italic>.</p><!--PageBreak--><p>A single female was beaten down from a young willow trunk in the habitat of a mountain deciduous forest.</p></tp:treatment-sec><ref-list><ref id="B9"><mixed-citation xmlns:xlink="http://www.w3.org/1999/xlink" xlink:type="simple"><person-group><name name-style="western"><surname>Danilevskaya</surname><given-names>GB</given-names></name><name name-style="western"><surname>Danilevsky</surname><given-names>ML</given-names></name><name name-style="western"><surname>Hadulla</surname><given-names>K</given-names></name><name name-style="western"><surname>Shapovalov</surname><given-names>AM</given-names></name><name name-style="western"><surname>Yokoi</surname><given-names>Y</given-names></name></person-group> (<year>2009</year>) <article-title><tp:taxon-name><tp:taxon-name-part taxon-name-part-type="family">Cerambycidae</tp:taxon-name-part></tp:taxon-name> collected in North-East Kazakhstan by an international collecting trip 2005 (<tp:taxon-name><tp:taxon-name-part taxon-name-part-type="order">Coleoptera</tp:taxon-name-part></tp:taxon-name>).</article-title><source>Entomologische Zeitschrift</source><volume>119</volume>(<issue>4</issue>): <fpage>171</fpage>–<lpage>178</lpage>.</mixed-citation></ref></ref-list></tp:taxon-treatment>
