# Supplementary material for: New data on the distribution, biology and ecology of the longhorn beetles from the area of South and East Kazakhstan (Coleoptera, Cerambycidae)
Source: Zookeys. 2018 Dec 11;(805):59–126. doi: 10.3897/zookeys.805.29660 (PMC6299065; doi:10.3897/zookeys.805.29660)
Supplement: XML Treatment for Monochamus sartor urussovii [file zookeys.805.29660-treatment72.xml]

<!DOCTYPE tp:taxon-treatment
  PUBLIC "-//TaxonX//DTD Taxonomic Treatment Publishing DTD v0 20100105//EN" "tax-treatment-NSO.dtd">
<tp:taxon-treatment xmlns:tp="http://www.plazi.org/taxpub"><tp:treatment-meta><kwd-group><label>Taxon classification</label><kwd><named-content xmlns:xlink="http://www.w3.org/1999/xlink" content-type="kingdom">Animalia</named-content></kwd><kwd><named-content xmlns:xlink="http://www.w3.org/1999/xlink" content-type="order">Coleoptera</named-content></kwd><kwd><named-content xmlns:xlink="http://www.w3.org/1999/xlink" content-type="family">Cerambycidae</named-content></kwd></kwd-group><mixed-citation publication-type="journal"><person-group><name><surname>Karpiński</surname><given-names>Lech</given-names></name><name><surname>Szczepański</surname><given-names>Wojciech T.</given-names></name><name><surname>lewa</surname><given-names>Radosław</given-names></name><name><surname>Walczak</surname><given-names>Marcin</given-names></name><name><surname>Hilszczański</surname><given-names>Jacek</given-names></name><name><surname>Kruszelnicki</surname><given-names>Lech</given-names></name><name><surname>Łoś</surname><given-names>Krzysztof</given-names></name><name><surname>Jaworski</surname><given-names>Tomasz</given-names></name><name><surname>Marek Bidas</surname><given-names/></name><name><surname>Tarwacki</surname><given-names>Grzegorz</given-names></name></person-group><article-title>New data on the distribution, biology and ecology of the longhorn beetles from the area of South and East Kazakhstan (<tp:taxon-name><tp:taxon-name-part taxon-name-part-type="order">Coleoptera</tp:taxon-name-part></tp:taxon-name>, <tp:taxon-name><tp:taxon-name-part taxon-name-part-type="family">Cerambycidae</tp:taxon-name-part></tp:taxon-name>)</article-title><source>Zookeys</source><day>11</day><month>12</month><year>2018</year><volume>2018</volume><issue>805</issue><fpage>59</fpage><lpage>126</lpage><pub-id pub-id-type="doi">10.3897/zookeys.805.29660</pub-id></mixed-citation></tp:treatment-meta><tp:nomenclature><tp:taxon-name>
                <tp:taxon-name-part taxon-name-part-type="genus" reg="Monochamus">Monochamus</tp:taxon-name-part>
                <tp:taxon-name-part taxon-name-part-type="species" reg="sartor">sartor</tp:taxon-name-part>
                <tp:taxon-name-part taxon-name-part-type="subspecies" reg="urussovii">urussovii</tp:taxon-name-part>
              </tp:taxon-name><tp:taxon-authority>(Fischer von Waldheim, 1805)</tp:taxon-authority></tp:nomenclature><tp:treatment-sec sec-type="material" id="SECID0EPCFK"><title>Material examined.</title><p>East Kazakhstan Region: Putintsevo [Путинцево] env. (<named-content xmlns:xlink="http://www.w3.org/1999/xlink" content-type="dwc:verbatimCoordinates" xlink:type="simple"><named-content content-type="geo-json" specific-use="{&#34;type&#34;:&#34;Point&#34;,&#34;coordinates&#34;:[84.350000,49.866667]}" id="NCID0EYCFK" xlink:type="simple">49°52'N, 84°21'E</named-content></named-content>), 472 m a.s.l., 21 VI 2017, 1♂, leg. <abbrev xmlns:xlink="http://www.w3.org/1999/xlink" xlink:title="Wojciech T. Szczepański" id="ABBRID0E4CFK" xlink:type="simple">WTS</abbrev>.</p></tp:treatment-sec><tp:treatment-sec sec-type="remarks" id="SECID0EBDFK"><title>Remarks.</title><p>This taxon is widespread in Siberia and is distributed from Scandinavia and Eastern Europe (NE Poland) to the Far East and Japan (<xref ref-type="bibr" rid="B77">Plewa et al. 2018</xref>). It was discussed in a previous paper concerning the longhorn beetles of Mongolia (<xref ref-type="bibr" rid="B56">Karpiński et al. 2018</xref>). The taxonomic status of this species was uncertain. <xref ref-type="bibr" rid="B87">Wallin et al. (2013)</xref> considered <italic><tp:taxon-name><tp:taxon-name-part taxon-name-part-type="genus" reg="Monochamus">M.</tp:taxon-name-part><tp:taxon-name-part taxon-name-part-type="species" reg="urussovii">urussovii</tp:taxon-name-part></tp:taxon-name></italic> to be a subspecies of <italic><tp:taxon-name><tp:taxon-name-part taxon-name-part-type="genus" reg="Monochamus">Monochamus</tp:taxon-name-part><tp:taxon-name-part taxon-name-part-type="species" reg="sartor">sartor</tp:taxon-name-part></tp:taxon-name></italic> (Fabricius, 1787). This status was recently confirmed also by <xref ref-type="bibr" rid="B77">Plewa et al. (2018)</xref> by using different sets of data, such as morphology, genetics and ecology.</p></tp:treatment-sec><ref-list><ref id="B77"><mixed-citation xmlns:xlink="http://www.w3.org/1999/xlink" xlink:type="simple"><person-group><name name-style="western"><surname>Plewa</surname><given-names>R</given-names></name><name name-style="western"><surname>Sikora</surname><given-names>K</given-names></name><name name-style="western"><surname>Gutowski</surname><given-names>J</given-names></name><name name-style="western"><surname>Jaworski</surname><given-names>T</given-names></name><name name-style="western"><surname>Tarwacki</surname><given-names>G</given-names></name><name name-style="western"><surname>Tkaczyk</surname><given-names>M</given-names></name><name name-style="western"><surname>Rossa</surname><given-names>R</given-names></name><name name-style="western"><surname>Hilszczański</surname><given-names>J</given-names></name><name name-style="western"><surname>Magoga</surname><given-names>G</given-names></name><name name-style="western"><surname>Kajtoch</surname><given-names>Ł</given-names></name></person-group> (<year>2018</year>) <article-title>Morphology, genetics and <italic><tp:taxon-name><tp:taxon-name-part taxon-name-part-type="genus">Wolbachia</tp:taxon-name-part></tp:taxon-name></italic> endosymbionts support distinctiveness of <italic><tp:taxon-name><tp:taxon-name-part taxon-name-part-type="genus">Monochamus</tp:taxon-name-part><tp:taxon-name-part taxon-name-part-type="species">sartor</tp:taxon-name-part><tp:taxon-name-part taxon-name-part-type="subspecies">sartor</tp:taxon-name-part></tp:taxon-name></italic> and <italic><tp:taxon-name><tp:taxon-name-part taxon-name-part-type="genus">M.</tp:taxon-name-part><tp:taxon-name-part taxon-name-part-type="species">s.</tp:taxon-name-part><tp:taxon-name-part taxon-name-part-type="subspecies">urussovii</tp:taxon-name-part></tp:taxon-name></italic> (<tp:taxon-name><tp:taxon-name-part taxon-name-part-type="order">Coleoptera</tp:taxon-name-part></tp:taxon-name>: <tp:taxon-name><tp:taxon-name-part taxon-name-part-type="family">Cerambycidae</tp:taxon-name-part></tp:taxon-name>).</article-title><source>Arthropod Systematics &amp; Phylogeny</source><volume>76</volume>(<issue>1</issue>): <fpage>123</fpage>–<lpage>135</lpage>.</mixed-citation></ref><ref id="B56"><mixed-citation xmlns:xlink="http://www.w3.org/1999/xlink" xlink:type="simple"><person-group><name name-style="western"><surname>Karpiński</surname><given-names>L</given-names></name><name name-style="western"><surname>Szczepański</surname><given-names>WT</given-names></name><name name-style="western"><surname>Boldgiv</surname><given-names>B</given-names></name><name name-style="western"><surname>Walczak</surname><given-names>M</given-names></name></person-group> (<year>2018</year>) <article-title>New data on the longhorn beetles of Mongolia with particular emphasis on the genus <italic><tp:taxon-name><tp:taxon-name-part taxon-name-part-type="genus">Eodorcadion</tp:taxon-name-part></tp:taxon-name></italic> Breuning, 1947 (<tp:taxon-name><tp:taxon-name-part taxon-name-part-type="order">Coleoptera</tp:taxon-name-part></tp:taxon-name>, <tp:taxon-name><tp:taxon-name-part taxon-name-part-type="family">Cerambycidae</tp:taxon-name-part></tp:taxon-name>).</article-title><source>ZooKeys</source><volume>739</volume>: <fpage>107</fpage>–<lpage>150</lpage>. <ext-link xlink:type="simple" ext-link-type="doi" xlink:href="10.3897/zookeys.739.23675">https://doi.org/10.3897/zookeys.739.23675</ext-link></mixed-citation></ref><ref id="B87"><mixed-citation xmlns:xlink="http://www.w3.org/1999/xlink" xlink:type="simple"><person-group><name name-style="western"><surname>Wallin</surname><given-names>H</given-names></name><name name-style="western"><surname>Schroeder</surname><given-names>M</given-names></name><name name-style="western"><surname>Kvamme</surname><given-names>T</given-names></name></person-group> (<year>2013</year>) <article-title>A review of the European species of <italic><tp:taxon-name><tp:taxon-name-part taxon-name-part-type="genus">Monochamus</tp:taxon-name-part></tp:taxon-name></italic> Dejean, 1821 (<tp:taxon-name><tp:taxon-name-part taxon-name-part-type="order">Coleoptera</tp:taxon-name-part></tp:taxon-name>, <tp:taxon-name><tp:taxon-name-part taxon-name-part-type="family">Cerambycidae</tp:taxon-name-part></tp:taxon-name>) – with a description of the genitalia characters.</article-title><source>Norwegian Journal of Entomology</source><volume>60</volume>: <fpage>11</fpage>–<lpage>38</lpage>.</mixed-citation></ref></ref-list></tp:taxon-treatment>
