# Supplementary material for: New data on the distribution, biology and ecology of the longhorn beetles from the area of South and East Kazakhstan (Coleoptera, Cerambycidae)
Source: Zookeys. 2018 Dec 11;(805):59–126. doi: 10.3897/zookeys.805.29660 (PMC6299065; doi:10.3897/zookeys.805.29660)
Supplement: XML Treatment for Oberea ruficeps ruficeps [file zookeys.805.29660-treatment74.xml]

<!DOCTYPE tp:taxon-treatment
  PUBLIC "-//TaxonX//DTD Taxonomic Treatment Publishing DTD v0 20100105//EN" "tax-treatment-NSO.dtd">
<tp:taxon-treatment xmlns:tp="http://www.plazi.org/taxpub"><tp:treatment-meta><kwd-group><label>Taxon classification</label><kwd><named-content xmlns:xlink="http://www.w3.org/1999/xlink" content-type="kingdom">Animalia</named-content></kwd><kwd><named-content xmlns:xlink="http://www.w3.org/1999/xlink" content-type="order">Coleoptera</named-content></kwd><kwd><named-content xmlns:xlink="http://www.w3.org/1999/xlink" content-type="family">Cerambycidae</named-content></kwd></kwd-group><mixed-citation publication-type="journal"><person-group><name><surname>Karpiński</surname><given-names>Lech</given-names></name><name><surname>Szczepański</surname><given-names>Wojciech T.</given-names></name><name><surname>lewa</surname><given-names>Radosław</given-names></name><name><surname>Walczak</surname><given-names>Marcin</given-names></name><name><surname>Hilszczański</surname><given-names>Jacek</given-names></name><name><surname>Kruszelnicki</surname><given-names>Lech</given-names></name><name><surname>Łoś</surname><given-names>Krzysztof</given-names></name><name><surname>Jaworski</surname><given-names>Tomasz</given-names></name><name><surname>Marek Bidas</surname><given-names/></name><name><surname>Tarwacki</surname><given-names>Grzegorz</given-names></name></person-group><article-title>New data on the distribution, biology and ecology of the longhorn beetles from the area of South and East Kazakhstan (<tp:taxon-name><tp:taxon-name-part taxon-name-part-type="order">Coleoptera</tp:taxon-name-part></tp:taxon-name>, <tp:taxon-name><tp:taxon-name-part taxon-name-part-type="family">Cerambycidae</tp:taxon-name-part></tp:taxon-name>)</article-title><source>Zookeys</source><day>11</day><month>12</month><year>2018</year><volume>2018</volume><issue>805</issue><fpage>59</fpage><lpage>126</lpage><pub-id pub-id-type="doi">10.3897/zookeys.805.29660</pub-id></mixed-citation></tp:treatment-meta><tp:nomenclature><tp:taxon-name>
                <tp:taxon-name-part taxon-name-part-type="genus" reg="Oberea">Oberea</tp:taxon-name-part>
                <tp:taxon-name-part taxon-name-part-type="species" reg="ruficeps">ruficeps</tp:taxon-name-part>
                <tp:taxon-name-part taxon-name-part-type="subspecies" reg="ruficeps">ruficeps</tp:taxon-name-part>
              </tp:taxon-name><tp:taxon-authority>Fischer von Waldheim, 1842 <!--PageBreak--></tp:taxon-authority><xref ref-type="fig" rid="F6">Fig. 5H, I</xref></tp:nomenclature><tp:treatment-sec sec-type="material" id="SECID0EFLFK"><title>Material examined.</title><p>Kyzylorda Region: Tartogay env. [Тартогай] (<named-content xmlns:xlink="http://www.w3.org/1999/xlink" content-type="dwc:verbatimCoordinates" xlink:type="simple"><named-content content-type="geo-json" specific-use="{&#34;type&#34;:&#34;Point&#34;,&#34;coordinates&#34;:[66.216667,44.416667]}" id="NCID0EOLFK" xlink:type="simple">44°25'N, 66°13'E</named-content></named-content>), 135 m a.s.l., 7 VI 2017, 1♂, leg. <abbrev xmlns:xlink="http://www.w3.org/1999/xlink" xlink:title="Wojciech T. Szczepański" id="ABBRID0ETLFK" xlink:type="simple">WTS</abbrev>; Almaty Region: 25 km SW of Kalinino [Басши] (<named-content xmlns:xlink="http://www.w3.org/1999/xlink" content-type="dwc:verbatimCoordinates" xlink:type="simple"><named-content content-type="geo-json" specific-use="{&#34;type&#34;:&#34;Point&#34;,&#34;coordinates&#34;:[78.566667,43.883333]}" id="NCID0E1LFK" xlink:type="simple">43°53'N, 78°34'E</named-content></named-content>), 691 m a.s.l., 13 VI 2017, 1♀, leg. <abbrev xmlns:xlink="http://www.w3.org/1999/xlink" xlink:title="Marek Bidas" id="ABBRID0E6LFK" xlink:type="simple">MB</abbrev>, coll. <abbrev xmlns:xlink="http://www.w3.org/1999/xlink" xlink:title="Lech Karpiński" id="ABBRID0EDMFK" xlink:type="simple">LK</abbrev>.</p></tp:treatment-sec><tp:treatment-sec sec-type="remarks" id="SECID0EHMFK"><title>Remarks.</title><p>The nominotypical subspecies is distributed in Kyrgizstan, Kazakhstan, Uzbekistan, western Siberia and northwestern China. The second subspecies – <italic><tp:taxon-name><tp:taxon-name-part taxon-name-part-type="genus" reg="Oberea">O.</tp:taxon-name-part><tp:taxon-name-part taxon-name-part-type="species" reg="ruficeps">ruficeps</tp:taxon-name-part><tp:taxon-name-part taxon-name-part-type="subspecies" reg="muchei">muchei</tp:taxon-name-part></tp:taxon-name></italic> Breuning, 1981 – is only known from Tajikistan (<xref ref-type="bibr" rid="B31">Danilevsky 2018a</xref>). The larvae probably develop in the stems and roots of plants of the genus <italic><tp:taxon-name><tp:taxon-name-part taxon-name-part-type="genus" reg="Euphorbia">Euphorbia</tp:taxon-name-part></tp:taxon-name></italic>.</p><p>This is a rarely collected species in Kazakhstan, where it is usually observed in tugay habitats. <xref ref-type="bibr" rid="B42">Ishkov and Kadyrbekov (2004)</xref> recorded this taxon, <italic>inter alia</italic>, in the Karatal and Ili River valleys.</p><p>In the environs of Tartogay, <italic><tp:taxon-name><tp:taxon-name-part taxon-name-part-type="genus" reg="Oberea">O.</tp:taxon-name-part><tp:taxon-name-part taxon-name-part-type="species" reg="ruficeps">ruficeps</tp:taxon-name-part></tp:taxon-name></italic> was observed on a rather dry and salty bank of the Syr Darya River, which was mostly overgrown by <italic><tp:taxon-name><tp:taxon-name-part taxon-name-part-type="genus" reg="Elaeagnus">Elaeagnus</tp:taxon-name-part></tp:taxon-name></italic>, <italic><tp:taxon-name><tp:taxon-name-part taxon-name-part-type="genus" reg="Tamarix">Tamarix</tp:taxon-name-part></tp:taxon-name></italic> and <italic><tp:taxon-name><tp:taxon-name-part taxon-name-part-type="genus" reg="Halimodendron">Halimodendron</tp:taxon-name-part></tp:taxon-name></italic> (Fig. <xref ref-type="fig" rid="F11">10D</xref>). In the second locality, the species was found in a rather humid habitat near a small steam. The imagines were observed in flight in both cases; however, any <italic><tp:taxon-name><tp:taxon-name-part taxon-name-part-type="genus" reg="Euphorbia">Euphorbia</tp:taxon-name-part></tp:taxon-name></italic> species were not noticed on these plots.</p></tp:treatment-sec><tp:treatment-sec><!--Section generated to contain objects referenced in tp:taxon-treatment.--><fig id="F6" position="float" orientation="portrait"><label>Figure 5.</label><caption><p>Photos of longhorn beetles specimens collected during the expedition to Kazakhstan in 2017: <bold>A</bold><italic><tp:taxon-name><tp:taxon-name-part taxon-name-part-type="genus" reg="Agapanthia">Agapanthia</tp:taxon-name-part><tp:taxon-name-part taxon-name-part-type="species" reg="dahli">dahli</tp:taxon-name-part><tp:taxon-name-part taxon-name-part-type="subspecies" reg="calculensis">calculensis</tp:taxon-name-part></tp:taxon-name></italic> (male) <bold>B</bold><italic><tp:taxon-name><tp:taxon-name-part taxon-name-part-type="genus" reg="Agapanthia">A.</tp:taxon-name-part><tp:taxon-name-part taxon-name-part-type="species" reg="dahli">dahli</tp:taxon-name-part><tp:taxon-name-part taxon-name-part-type="subspecies" reg="calculensis">calculensis</tp:taxon-name-part></tp:taxon-name></italic> (female) <bold>C</bold><italic><tp:taxon-name><tp:taxon-name-part taxon-name-part-type="genus" reg="Agapanthia">A.</tp:taxon-name-part><tp:taxon-name-part taxon-name-part-type="species" reg="dahli">dahli</tp:taxon-name-part></tp:taxon-name></italic> spp. (female, Karashota environs) <bold>D</bold><italic><tp:taxon-name><tp:taxon-name-part taxon-name-part-type="genus" reg="Agapanthia">Agapanthia</tp:taxon-name-part><tp:taxon-name-part taxon-name-part-type="species" reg="alternans">alternans</tp:taxon-name-part><tp:taxon-name-part taxon-name-part-type="subspecies" reg="alternans">alternans</tp:taxon-name-part></tp:taxon-name></italic> (male) <bold>E</bold><italic><tp:taxon-name><tp:taxon-name-part taxon-name-part-type="genus" reg="Agapanthia">A.</tp:taxon-name-part><tp:taxon-name-part taxon-name-part-type="species" reg="alternans">alternans</tp:taxon-name-part><tp:taxon-name-part taxon-name-part-type="subspecies" reg="alternans">alternans</tp:taxon-name-part></tp:taxon-name></italic> (female) <bold>F</bold><italic><tp:taxon-name><tp:taxon-name-part taxon-name-part-type="genus" reg="Oberea">Oberea</tp:taxon-name-part><tp:taxon-name-part taxon-name-part-type="species" reg="kostini">kostini</tp:taxon-name-part></tp:taxon-name></italic> (male) <bold>G</bold><italic><tp:taxon-name><tp:taxon-name-part taxon-name-part-type="genus" reg="Oberea">O.</tp:taxon-name-part><tp:taxon-name-part taxon-name-part-type="species" reg="kostini">kostini</tp:taxon-name-part></tp:taxon-name></italic> (female) <bold>H</bold><italic><tp:taxon-name><tp:taxon-name-part taxon-name-part-type="genus" reg="Oberea">Oberea</tp:taxon-name-part><tp:taxon-name-part taxon-name-part-type="species" reg="ruficeps">ruficeps</tp:taxon-name-part><tp:taxon-name-part taxon-name-part-type="subspecies" reg="ruficeps">ruficeps</tp:taxon-name-part></tp:taxon-name></italic> (male) <bold>I</bold><italic><tp:taxon-name><tp:taxon-name-part taxon-name-part-type="genus" reg="Oberea">O.</tp:taxon-name-part><tp:taxon-name-part taxon-name-part-type="species" reg="ruficeps">ruficeps</tp:taxon-name-part><tp:taxon-name-part taxon-name-part-type="subspecies" reg="ruficeps">ruficeps</tp:taxon-name-part></tp:taxon-name></italic> (female).</p></caption><graphic xmlns:xlink="http://www.w3.org/1999/xlink" xlink:href="zookeys-805-059-g006.jpg" position="float" orientation="portrait" xlink:type="simple" id="oo_248769.jpg"/></fig><fig id="F11" position="float" orientation="portrait"><label>Figure 10.</label><caption><p>Field photos of imagines in nature, host plants and habitats of typical Kazakh cerambycid species: <bold>A</bold> semi-shrub desert in Kapchagay environs, the habitat of <italic><tp:taxon-name><tp:taxon-name-part taxon-name-part-type="genus" reg="Psilotarsus">Psilotarsus</tp:taxon-name-part><tp:taxon-name-part taxon-name-part-type="species" reg="brachypterus">brachypterus</tp:taxon-name-part><tp:taxon-name-part taxon-name-part-type="subspecies" reg="pubiventris">pubiventris</tp:taxon-name-part></tp:taxon-name></italic><bold>B</bold> flood barrier formed with oleasters branches, the habitat of <italic><tp:taxon-name><tp:taxon-name-part taxon-name-part-type="genus" reg="Turanium">Turanium</tp:taxon-name-part><tp:taxon-name-part taxon-name-part-type="species" reg="scabrum">scabrum</tp:taxon-name-part></tp:taxon-name></italic> and <italic><tp:taxon-name><tp:taxon-name-part taxon-name-part-type="genus" reg="Chlorophorus">Chlorophorus</tp:taxon-name-part><tp:taxon-name-part taxon-name-part-type="species" reg="elaeagni">elaeagni</tp:taxon-name-part></tp:taxon-name></italic><bold>C</bold> blossoming tamarisks in the habitat of <italic><tp:taxon-name><tp:taxon-name-part taxon-name-part-type="genus" reg="Chlorophorus">Ch.</tp:taxon-name-part><tp:taxon-name-part taxon-name-part-type="species" reg="elaeagni">elaeagni</tp:taxon-name-part></tp:taxon-name></italic> and <italic><tp:taxon-name><tp:taxon-name-part taxon-name-part-type="genus" reg="Anoplistes">Anoplistes</tp:taxon-name-part><tp:taxon-name-part taxon-name-part-type="species" reg="jacobsoni">jacobsoni</tp:taxon-name-part></tp:taxon-name></italic><bold>D</bold> bank of the Syr Darya River in Tartogay environs, the habitat of <italic><tp:taxon-name><tp:taxon-name-part taxon-name-part-type="genus" reg="Oberea">Oberea</tp:taxon-name-part><tp:taxon-name-part taxon-name-part-type="species" reg="ruficeps">ruficeps</tp:taxon-name-part><tp:taxon-name-part taxon-name-part-type="subspecies" reg="ruficeps">ruficeps</tp:taxon-name-part></tp:taxon-name></italic><bold>E</bold> male of <italic><tp:taxon-name><tp:taxon-name-part taxon-name-part-type="genus" reg="Anoplistes">Anoplistes</tp:taxon-name-part><tp:taxon-name-part taxon-name-part-type="species" reg="galusoi">galusoi</tp:taxon-name-part></tp:taxon-name></italic><bold>F</bold><italic><tp:taxon-name><tp:taxon-name-part taxon-name-part-type="genus" reg="Anoplistes">A.</tp:taxon-name-part><tp:taxon-name-part taxon-name-part-type="species" reg="galusoi">galusoi</tp:taxon-name-part></tp:taxon-name></italic> on <italic><tp:taxon-name><tp:taxon-name-part taxon-name-part-type="genus" reg="Ephedra">Ephedra</tp:taxon-name-part><tp:taxon-name-part taxon-name-part-type="species" reg="strobilacea">strobilacea</tp:taxon-name-part></tp:taxon-name></italic><bold>G</bold> shrubs of <italic><tp:taxon-name><tp:taxon-name-part taxon-name-part-type="genus" reg="Ephedra">E.</tp:taxon-name-part><tp:taxon-name-part taxon-name-part-type="species" reg="strobilacea">strobilacea</tp:taxon-name-part></tp:taxon-name></italic>, the host plant of <italic><tp:taxon-name><tp:taxon-name-part taxon-name-part-type="genus" reg="Anoplistes">A.</tp:taxon-name-part><tp:taxon-name-part taxon-name-part-type="species" reg="galusoi">galusoi</tp:taxon-name-part></tp:taxon-name></italic><bold>H</bold> mountain slopes in Altyn-Emel National Park, the habitat of <italic><tp:taxon-name><tp:taxon-name-part taxon-name-part-type="genus" reg="Anoplistes">A.</tp:taxon-name-part><tp:taxon-name-part taxon-name-part-type="species" reg="galusoi">galusoi</tp:taxon-name-part></tp:taxon-name></italic>.</p></caption><graphic xmlns:xlink="http://www.w3.org/1999/xlink" xlink:href="zookeys-805-059-g011.jpg" position="float" orientation="portrait" xlink:type="simple" id="oo_248774.jpg"/></fig></tp:treatment-sec><ref-list><ref id="B31"><mixed-citation xmlns:xlink="http://www.w3.org/1999/xlink" xlink:type="simple"><person-group><name name-style="western"><surname>Danilevsky</surname><given-names>ML</given-names></name></person-group> (<year>2018a</year>) Catalogue of Palaearctic <tp:taxon-name><tp:taxon-name-part taxon-name-part-type="superfamily">Cerambycoidea</tp:taxon-name-part></tp:taxon-name>. <ext-link xlink:type="simple" ext-link-type="uri" xlink:href="http://cerambycidae.net/catalog.pdf">http://cerambycidae.net/catalog.pdf</ext-link> [accessed on 16 August 2018]</mixed-citation></ref><ref id="B42"><mixed-citation xmlns:xlink="http://www.w3.org/1999/xlink" xlink:type="simple"><person-group><name name-style="western"><surname>Ishkov</surname><given-names>EV</given-names></name><name name-style="western"><surname>Kadyrbekov</surname><given-names>RKh</given-names></name></person-group> (<year>2004</year>) <article-title>Longicorn beetles (<tp:taxon-name><tp:taxon-name-part taxon-name-part-type="order">Coleoptera</tp:taxon-name-part></tp:taxon-name>, <tp:taxon-name><tp:taxon-name-part taxon-name-part-type="family">Cerambycidae</tp:taxon-name-part></tp:taxon-name>) of the Kazakh part of Ili valley.</article-title><source>Tethys Entomological Research</source><volume>10</volume>: <fpage>87</fpage>–<lpage>92</lpage>. [In Russian]</mixed-citation></ref></ref-list></tp:taxon-treatment>
