# Supplementary material for: New data on the distribution, biology and ecology of the longhorn beetles from the area of South and East Kazakhstan (Coleoptera, Cerambycidae)
Source: Zookeys. 2018 Dec 11;(805):59–126. doi: 10.3897/zookeys.805.29660 (PMC6299065; doi:10.3897/zookeys.805.29660)
Supplement: XML Treatment for Saperda similis [file zookeys.805.29660-treatment82.xml]

<!DOCTYPE tp:taxon-treatment
  PUBLIC "-//TaxonX//DTD Taxonomic Treatment Publishing DTD v0 20100105//EN" "tax-treatment-NSO.dtd">
<tp:taxon-treatment xmlns:tp="http://www.plazi.org/taxpub"><tp:treatment-meta><kwd-group><label>Taxon classification</label><kwd><named-content xmlns:xlink="http://www.w3.org/1999/xlink" content-type="kingdom">Animalia</named-content></kwd><kwd><named-content xmlns:xlink="http://www.w3.org/1999/xlink" content-type="order">Coleoptera</named-content></kwd><kwd><named-content xmlns:xlink="http://www.w3.org/1999/xlink" content-type="family">Cerambycidae</named-content></kwd></kwd-group><mixed-citation publication-type="journal"><person-group><name><surname>Karpiński</surname><given-names>Lech</given-names></name><name><surname>Szczepański</surname><given-names>Wojciech T.</given-names></name><name><surname>lewa</surname><given-names>Radosław</given-names></name><name><surname>Walczak</surname><given-names>Marcin</given-names></name><name><surname>Hilszczański</surname><given-names>Jacek</given-names></name><name><surname>Kruszelnicki</surname><given-names>Lech</given-names></name><name><surname>Łoś</surname><given-names>Krzysztof</given-names></name><name><surname>Jaworski</surname><given-names>Tomasz</given-names></name><name><surname>Marek Bidas</surname><given-names/></name><name><surname>Tarwacki</surname><given-names>Grzegorz</given-names></name></person-group><article-title>New data on the distribution, biology and ecology of the longhorn beetles from the area of South and East Kazakhstan (<tp:taxon-name><tp:taxon-name-part taxon-name-part-type="order">Coleoptera</tp:taxon-name-part></tp:taxon-name>, <tp:taxon-name><tp:taxon-name-part taxon-name-part-type="family">Cerambycidae</tp:taxon-name-part></tp:taxon-name>)</article-title><source>Zookeys</source><day>11</day><month>12</month><year>2018</year><volume>2018</volume><issue>805</issue><fpage>59</fpage><lpage>126</lpage><pub-id pub-id-type="doi">10.3897/zookeys.805.29660</pub-id></mixed-citation></tp:treatment-meta><tp:nomenclature><tp:taxon-name>
                <tp:taxon-name-part taxon-name-part-type="genus" reg="Saperda">Saperda</tp:taxon-name-part>
                <tp:taxon-name-part taxon-name-part-type="species" reg="similis">similis</tp:taxon-name-part>
              </tp:taxon-name><tp:taxon-authority>Laicharting, 1784</tp:taxon-authority><xref ref-type="fig" rid="F5">Fig. 4L</xref></tp:nomenclature><tp:treatment-sec sec-type="material" id="SECID0EFJGK"><title>Material examined.</title><p>East Kazakhstan Region: Putintsevo [Путинцево] env. (<named-content xmlns:xlink="http://www.w3.org/1999/xlink" content-type="dwc:verbatimCoordinates" xlink:type="simple"><named-content content-type="geo-json" specific-use="{&#34;type&#34;:&#34;Point&#34;,&#34;coordinates&#34;:[84.350000,49.866667]}" id="NCID0EOJGK" xlink:type="simple">49°52'N, 84°21'E</named-content></named-content>), 472 m a.s.l., 22 VI 2017, 1♀, leg. <abbrev xmlns:xlink="http://www.w3.org/1999/xlink" xlink:title="Marek Bidas" id="ABBRID0ETJGK" xlink:type="simple">MB</abbrev>, coll. <abbrev xmlns:xlink="http://www.w3.org/1999/xlink" xlink:title="Marcin Walczak" id="ABBRID0EXJGK" xlink:type="simple">MW</abbrev>.</p></tp:treatment-sec><tp:treatment-sec sec-type="remarks" id="SECID0E2JGK"><title>Remarks.</title><p>This is a rather rare but widespread species that is distributed from eastern Europe to the Far East (<xref ref-type="bibr" rid="B31">Danilevsky 2018a</xref>). It was discussed in a previous paper concerning the longhorn beetles of Mongolia (<xref ref-type="bibr" rid="B56">Karpiński et al. 2018</xref>).</p><p>A single female was beaten down from a dead willow in a mountain deciduous forest dominated by <italic><tp:taxon-name><tp:taxon-name-part taxon-name-part-type="genus" reg="Populus">Populus</tp:taxon-name-part></tp:taxon-name></italic> and <italic><tp:taxon-name><tp:taxon-name-part taxon-name-part-type="genus" reg="Salix">Salix</tp:taxon-name-part></tp:taxon-name></italic>.</p><p>The collected specimen represents the white pubescence form (var. <tp:taxon-name><tp:taxon-name-part taxon-name-part-type="genus" reg="Saperda"/><tp:taxon-name-part taxon-name-part-type="species" reg="similis"/><tp:taxon-name-part taxon-name-part-type="variety" reg="albopubescens">albopubescens</tp:taxon-name-part></tp:taxon-name> Pic, 1925), which is characteristic for central-east Asia but rather rare in Europe (e.g. the Czech Republic, France). Very similar specimens are deposited in Abdysalom Kadyrov’s collection (Dushanbe) that represents cerambycid material from Tajikistan.</p><!--PageBreak--><fig id="F2" position="float" orientation="portrait"><label>Figure 1.</label><caption><p>Photos of longhorn beetles specimens collected during the expedition to Kazakhstan in 2017: <bold>A</bold><italic><tp:taxon-name><tp:taxon-name-part taxon-name-part-type="genus" reg="Psilotarsus">Psilotarsus</tp:taxon-name-part><tp:taxon-name-part taxon-name-part-type="species" reg="brachypterus">brachypterus</tp:taxon-name-part><tp:taxon-name-part taxon-name-part-type="subspecies" reg="brachypterus">brachypterus</tp:taxon-name-part></tp:taxon-name></italic> (male) <bold>B</bold><italic><tp:taxon-name><tp:taxon-name-part taxon-name-part-type="genus" reg="Psilotarsus">P.</tp:taxon-name-part><tp:taxon-name-part taxon-name-part-type="species" reg="brachypterus">brachypterus</tp:taxon-name-part><tp:taxon-name-part taxon-name-part-type="subspecies" reg="brachypterus">brachypterus</tp:taxon-name-part></tp:taxon-name></italic> (female) <bold>C</bold><italic><tp:taxon-name><tp:taxon-name-part taxon-name-part-type="genus" reg="Psilotarsus">P.</tp:taxon-name-part><tp:taxon-name-part taxon-name-part-type="species" reg="brachypterus">brachypterus</tp:taxon-name-part><tp:taxon-name-part taxon-name-part-type="subspecies" reg="brachypterus">brachypterus</tp:taxon-name-part></tp:taxon-name></italic> (female, abdomen filled with eggs) <bold>D</bold><italic><tp:taxon-name><tp:taxon-name-part taxon-name-part-type="genus" reg="Psilotarsus">P.</tp:taxon-name-part><tp:taxon-name-part taxon-name-part-type="species" reg="brachypterus">brachypterus</tp:taxon-name-part><tp:taxon-name-part taxon-name-part-type="subspecies" reg="pubiventris">pubiventris</tp:taxon-name-part></tp:taxon-name></italic> (male) <bold>E</bold><italic><tp:taxon-name><tp:taxon-name-part taxon-name-part-type="genus" reg="Psilotarsus">P.</tp:taxon-name-part><tp:taxon-name-part taxon-name-part-type="species" reg="brachypterus">brachypterus</tp:taxon-name-part><tp:taxon-name-part taxon-name-part-type="subspecies" reg="pubiventris">pubiventris</tp:taxon-name-part></tp:taxon-name></italic> (female) <bold>F</bold><italic><tp:taxon-name><tp:taxon-name-part taxon-name-part-type="genus" reg="Psilotarsus">P.</tp:taxon-name-part><tp:taxon-name-part taxon-name-part-type="species" reg="brachypterus">brachypterus</tp:taxon-name-part><tp:taxon-name-part taxon-name-part-type="subspecies" reg="pubiventris">pubiventris</tp:taxon-name-part></tp:taxon-name></italic> (female, abdomen filled with eggs) <bold>G</bold><italic><tp:taxon-name><tp:taxon-name-part taxon-name-part-type="genus" reg="Leptura">Leptura</tp:taxon-name-part><tp:taxon-name-part taxon-name-part-type="species" reg="duodecimguttata">duodecimguttata</tp:taxon-name-part></tp:taxon-name></italic> (male) <bold>H</bold><italic><tp:taxon-name><tp:taxon-name-part taxon-name-part-type="genus" reg="Leptura">L.</tp:taxon-name-part><tp:taxon-name-part taxon-name-part-type="species" reg="duodecimguttata">duodecimguttata</tp:taxon-name-part></tp:taxon-name></italic> (female) <bold>I</bold><italic><tp:taxon-name><tp:taxon-name-part taxon-name-part-type="genus" reg="Lepturalia">Lepturalia</tp:taxon-name-part><tp:taxon-name-part taxon-name-part-type="species" reg="nigripes">nigripes</tp:taxon-name-part><tp:taxon-name-part taxon-name-part-type="subspecies" reg="rufipennis">rufipennis</tp:taxon-name-part></tp:taxon-name></italic> (male) <bold>J</bold><italic><tp:taxon-name><tp:taxon-name-part taxon-name-part-type="genus" reg="Lepturalia">L.</tp:taxon-name-part><tp:taxon-name-part taxon-name-part-type="species" reg="nigripes">nigripes</tp:taxon-name-part><tp:taxon-name-part taxon-name-part-type="subspecies" reg="rufipennis">rufipennis</tp:taxon-name-part></tp:taxon-name></italic> (female).</p></caption><graphic xmlns:xlink="http://www.w3.org/1999/xlink" xlink:href="zookeys-805-059-g002.jpg" position="float" orientation="portrait" xlink:type="simple" id="oo_248765.jpg"/></fig><fig id="F3" position="float" orientation="portrait"><label>Figure 2.</label><caption><p>Photos of longhorn beetles specimens collected during the expedition to Kazakhstan in 2017: <bold>A</bold><italic><tp:taxon-name><tp:taxon-name-part taxon-name-part-type="genus" reg="Anastrangalia">Anastrangalia</tp:taxon-name-part><tp:taxon-name-part taxon-name-part-type="species" reg="sequensi">sequensi</tp:taxon-name-part></tp:taxon-name></italic> (female, melanistic form) <bold>B</bold><italic><tp:taxon-name><tp:taxon-name-part taxon-name-part-type="genus" reg="Brachyta">Brachyta</tp:taxon-name-part><tp:taxon-name-part taxon-name-part-type="species" reg="interrogationis">interrogationis</tp:taxon-name-part><tp:taxon-name-part taxon-name-part-type="subspecies" reg="russica">russica</tp:taxon-name-part></tp:taxon-name></italic> (female) <bold>C</bold><italic><tp:taxon-name><tp:taxon-name-part taxon-name-part-type="genus" reg="Stenocorus">Stenocorus</tp:taxon-name-part><tp:taxon-name-part taxon-name-part-type="species" reg="minutus">minutus</tp:taxon-name-part></tp:taxon-name></italic> (male) <bold>D</bold><italic><tp:taxon-name><tp:taxon-name-part taxon-name-part-type="genus" reg="Stenocorus">S.</tp:taxon-name-part><tp:taxon-name-part taxon-name-part-type="species" reg="minutus">minutus</tp:taxon-name-part></tp:taxon-name></italic> (female) <bold>E</bold><italic><tp:taxon-name><tp:taxon-name-part taxon-name-part-type="genus" reg="Turanium">Turanium</tp:taxon-name-part><tp:taxon-name-part taxon-name-part-type="species" reg="scabrum">scabrum</tp:taxon-name-part></tp:taxon-name></italic> (male, dark form) <bold>F</bold><italic><tp:taxon-name><tp:taxon-name-part taxon-name-part-type="genus" reg="Turanium">T.</tp:taxon-name-part><tp:taxon-name-part taxon-name-part-type="species" reg="scabrum">scabrum</tp:taxon-name-part></tp:taxon-name></italic> (female, dark form) <bold>G</bold><italic><tp:taxon-name><tp:taxon-name-part taxon-name-part-type="genus" reg="Turanium">T.</tp:taxon-name-part><tp:taxon-name-part taxon-name-part-type="species" reg="scabrum">scabrum</tp:taxon-name-part></tp:taxon-name></italic> (female, light form) <bold>H</bold><italic><tp:taxon-name><tp:taxon-name-part taxon-name-part-type="genus" reg="Xylotrechus">Xylotrechus</tp:taxon-name-part><tp:taxon-name-part taxon-name-part-type="species" reg="adspersus">adspersus</tp:taxon-name-part></tp:taxon-name></italic> (male) <bold>I</bold><italic><tp:taxon-name><tp:taxon-name-part taxon-name-part-type="genus" reg="Xylotrechus">Xylotrechus</tp:taxon-name-part><tp:taxon-name-part taxon-name-part-type="species" reg="alakolensis">alakolensis</tp:taxon-name-part></tp:taxon-name></italic> (male) <bold>J</bold><italic><tp:taxon-name><tp:taxon-name-part taxon-name-part-type="genus" reg="Xylotrechus">Xylotrechus</tp:taxon-name-part><tp:taxon-name-part taxon-name-part-type="species" reg="hircus">hircus</tp:taxon-name-part></tp:taxon-name></italic> (female) <bold>K</bold><italic><tp:taxon-name><tp:taxon-name-part taxon-name-part-type="genus" reg="Xylotrechus">Xylotrechus</tp:taxon-name-part><tp:taxon-name-part taxon-name-part-type="species" reg="capricornus">capricornus</tp:taxon-name-part></tp:taxon-name></italic> (male) <bold>L</bold><italic><tp:taxon-name><tp:taxon-name-part taxon-name-part-type="genus" reg="Xylotrechus">X.</tp:taxon-name-part><tp:taxon-name-part taxon-name-part-type="species" reg="capricornus">capricornus</tp:taxon-name-part></tp:taxon-name></italic> (female).</p></caption><graphic xmlns:xlink="http://www.w3.org/1999/xlink" xlink:href="zookeys-805-059-g003.jpg" position="float" orientation="portrait" xlink:type="simple" id="oo_248766.jpg"/></fig><fig id="F4" position="float" orientation="portrait"><label>Figure 3.</label><caption><p>Photos of longhorn beetles specimens collected during the expedition to Kazakhstan in 2017: <bold>A</bold><italic><tp:taxon-name><tp:taxon-name-part taxon-name-part-type="genus" reg="Anoplistes">Anoplistes</tp:taxon-name-part><tp:taxon-name-part taxon-name-part-type="species" reg="jacobsoni">jacobsoni</tp:taxon-name-part></tp:taxon-name></italic> (male) <bold>B</bold><italic><tp:taxon-name><tp:taxon-name-part taxon-name-part-type="genus" reg="Anoplistes">A.</tp:taxon-name-part><tp:taxon-name-part taxon-name-part-type="species" reg="jacobsoni">jacobsoni</tp:taxon-name-part></tp:taxon-name></italic> (female) <bold>C</bold><italic><tp:taxon-name><tp:taxon-name-part taxon-name-part-type="genus" reg="Anoplistes">Anoplistes</tp:taxon-name-part><tp:taxon-name-part taxon-name-part-type="species" reg="galusoi">galusoi</tp:taxon-name-part></tp:taxon-name></italic> (male) <bold>D</bold><italic><tp:taxon-name><tp:taxon-name-part taxon-name-part-type="genus" reg="Anoplistes">A.</tp:taxon-name-part><tp:taxon-name-part taxon-name-part-type="species" reg="galusoi">galusoi</tp:taxon-name-part></tp:taxon-name></italic> (female) <bold>E</bold><italic><tp:taxon-name><tp:taxon-name-part taxon-name-part-type="genus" reg="Anoplistes">Anoplistes</tp:taxon-name-part><tp:taxon-name-part taxon-name-part-type="species" reg="halodendri">halodendri</tp:taxon-name-part><tp:taxon-name-part taxon-name-part-type="subspecies" reg="halodendri">halodendri</tp:taxon-name-part></tp:taxon-name></italic> (male, Sibinka River valley) <bold>F</bold><italic><tp:taxon-name><tp:taxon-name-part taxon-name-part-type="genus" reg="Anoplistes">A.</tp:taxon-name-part><tp:taxon-name-part taxon-name-part-type="species" reg="halodendri">halodendri</tp:taxon-name-part><tp:taxon-name-part taxon-name-part-type="subspecies" reg="halodendri">halodendri</tp:taxon-name-part></tp:taxon-name></italic> (male, Tarbagatay environs) <bold>G</bold><italic><tp:taxon-name><tp:taxon-name-part taxon-name-part-type="genus" reg="Anoplistes">A.</tp:taxon-name-part><tp:taxon-name-part taxon-name-part-type="species" reg="halodendri">halodendri</tp:taxon-name-part><tp:taxon-name-part taxon-name-part-type="subspecies" reg="halodendri">halodendri</tp:taxon-name-part></tp:taxon-name></italic> (female, Sibinka River valley) <bold>H</bold><italic><tp:taxon-name><tp:taxon-name-part taxon-name-part-type="genus" reg="Amarysius">Amarysius</tp:taxon-name-part><tp:taxon-name-part taxon-name-part-type="species" reg="duplicatus">duplicatus</tp:taxon-name-part></tp:taxon-name></italic> (female) <bold>I</bold><italic><tp:taxon-name><tp:taxon-name-part taxon-name-part-type="genus" reg="Cleroclytus">Cleroclytus</tp:taxon-name-part><tp:taxon-name-part taxon-name-part-type="species" reg="semirufus">semirufus</tp:taxon-name-part><tp:taxon-name-part taxon-name-part-type="subspecies" reg="collaris">collaris</tp:taxon-name-part></tp:taxon-name></italic> (male, light form) <bold>J</bold><italic><tp:taxon-name><tp:taxon-name-part taxon-name-part-type="genus" reg="Cleroclytus">C.</tp:taxon-name-part><tp:taxon-name-part taxon-name-part-type="species" reg="semirufus">semirufus</tp:taxon-name-part><tp:taxon-name-part taxon-name-part-type="subspecies" reg="collaris">collaris</tp:taxon-name-part></tp:taxon-name></italic> (male, dark form) <bold>K</bold><italic><tp:taxon-name><tp:taxon-name-part taxon-name-part-type="genus" reg="Cleroclytus">C.</tp:taxon-name-part><tp:taxon-name-part taxon-name-part-type="species" reg="semirufus">semirufus</tp:taxon-name-part><tp:taxon-name-part taxon-name-part-type="subspecies" reg="collaris">collaris</tp:taxon-name-part></tp:taxon-name></italic> (female, light form).</p></caption><graphic xmlns:xlink="http://www.w3.org/1999/xlink" xlink:href="zookeys-805-059-g004.jpg" position="float" orientation="portrait" xlink:type="simple" id="oo_248767.jpg"/></fig><fig id="F5" position="float" orientation="portrait"><label>Figure 4.</label><caption><p>Photos of longhorn beetles specimens collected during the expedition to Kazakhstan in 2017: <bold>A</bold><italic><tp:taxon-name><tp:taxon-name-part taxon-name-part-type="genus" reg="Rhaphuma">Rhaphuma</tp:taxon-name-part><tp:taxon-name-part taxon-name-part-type="species" reg="gracilipes">gracilipes</tp:taxon-name-part></tp:taxon-name></italic> (male) <bold>B</bold><italic><tp:taxon-name><tp:taxon-name-part taxon-name-part-type="genus" reg="Rhaphuma">R.</tp:taxon-name-part><tp:taxon-name-part taxon-name-part-type="species" reg="gracilipes">gracilipes</tp:taxon-name-part></tp:taxon-name></italic> (female) <bold>C</bold><italic><tp:taxon-name><tp:taxon-name-part taxon-name-part-type="genus" reg="Molorchus">Molorchus</tp:taxon-name-part><tp:taxon-name-part taxon-name-part-type="species" reg="schmidti">schmidti</tp:taxon-name-part></tp:taxon-name></italic> (female) <bold>D</bold><italic><tp:taxon-name><tp:taxon-name-part taxon-name-part-type="genus" reg="Aegomorphus">Aegomorphus</tp:taxon-name-part><tp:taxon-name-part taxon-name-part-type="species" reg="obscurior">obscurior</tp:taxon-name-part></tp:taxon-name></italic> (female) <bold>E</bold><italic><tp:taxon-name><tp:taxon-name-part taxon-name-part-type="genus" reg="Ropaloscelis">Ropaloscelis</tp:taxon-name-part><tp:taxon-name-part taxon-name-part-type="species" reg="unifasciatus">unifasciatus</tp:taxon-name-part></tp:taxon-name></italic> (male) <bold>F</bold><italic><tp:taxon-name><tp:taxon-name-part taxon-name-part-type="genus" reg="Rhaphuma">R.</tp:taxon-name-part><tp:taxon-name-part taxon-name-part-type="species" reg="unifasciatus">unifasciatus</tp:taxon-name-part></tp:taxon-name></italic> (female) <bold>G</bold><italic><tp:taxon-name><tp:taxon-name-part taxon-name-part-type="genus" reg="Exocentrus">Exocentrus</tp:taxon-name-part><tp:taxon-name-part taxon-name-part-type="species" reg="stierlini">stierlini</tp:taxon-name-part></tp:taxon-name></italic> (male) <bold>H</bold><italic><tp:taxon-name><tp:taxon-name-part taxon-name-part-type="genus" reg="Exocentrus">E.</tp:taxon-name-part><tp:taxon-name-part taxon-name-part-type="species" reg="stierlini">stierlini</tp:taxon-name-part></tp:taxon-name></italic> (female) <bold>I</bold><italic><tp:taxon-name><tp:taxon-name-part taxon-name-part-type="genus" reg="Saperda">Saperda</tp:taxon-name-part><tp:taxon-name-part taxon-name-part-type="species" reg="alberti">alberti</tp:taxon-name-part></tp:taxon-name></italic> (female, whitish form) <bold>J</bold><italic><tp:taxon-name><tp:taxon-name-part taxon-name-part-type="genus" reg="Saperda">Saperda</tp:taxon-name-part><tp:taxon-name-part taxon-name-part-type="species" reg="perforata">perforata</tp:taxon-name-part></tp:taxon-name></italic> (female, whitish form) <bold>K</bold><italic><tp:taxon-name><tp:taxon-name-part taxon-name-part-type="genus" reg="Saperda">Saperda</tp:taxon-name-part><tp:taxon-name-part taxon-name-part-type="species" reg="scalaris">scalaris</tp:taxon-name-part></tp:taxon-name></italic> (female, whitish form) <bold>L</bold><italic><tp:taxon-name><tp:taxon-name-part taxon-name-part-type="genus" reg="Saperda">Saperda</tp:taxon-name-part><tp:taxon-name-part taxon-name-part-type="species" reg="similis">similis</tp:taxon-name-part></tp:taxon-name></italic> (female, whitish form).</p></caption><graphic xmlns:xlink="http://www.w3.org/1999/xlink" xlink:href="zookeys-805-059-g005.jpg" position="float" orientation="portrait" xlink:type="simple" id="oo_248768.jpg"/></fig><fig id="F6" position="float" orientation="portrait"><label>Figure 5.</label><caption><p>Photos of longhorn beetles specimens collected during the expedition to Kazakhstan in 2017: <bold>A</bold><italic><tp:taxon-name><tp:taxon-name-part taxon-name-part-type="genus" reg="Agapanthia">Agapanthia</tp:taxon-name-part><tp:taxon-name-part taxon-name-part-type="species" reg="dahli">dahli</tp:taxon-name-part><tp:taxon-name-part taxon-name-part-type="subspecies" reg="calculensis">calculensis</tp:taxon-name-part></tp:taxon-name></italic> (male) <bold>B</bold><italic><tp:taxon-name><tp:taxon-name-part taxon-name-part-type="genus" reg="Agapanthia">A.</tp:taxon-name-part><tp:taxon-name-part taxon-name-part-type="species" reg="dahli">dahli</tp:taxon-name-part><tp:taxon-name-part taxon-name-part-type="subspecies" reg="calculensis">calculensis</tp:taxon-name-part></tp:taxon-name></italic> (female) <bold>C</bold><italic><tp:taxon-name><tp:taxon-name-part taxon-name-part-type="genus" reg="Agapanthia">A.</tp:taxon-name-part><tp:taxon-name-part taxon-name-part-type="species" reg="dahli">dahli</tp:taxon-name-part></tp:taxon-name></italic> spp. (female, Karashota environs) <bold>D</bold><italic><tp:taxon-name><tp:taxon-name-part taxon-name-part-type="genus" reg="Agapanthia">Agapanthia</tp:taxon-name-part><tp:taxon-name-part taxon-name-part-type="species" reg="alternans">alternans</tp:taxon-name-part><tp:taxon-name-part taxon-name-part-type="subspecies" reg="alternans">alternans</tp:taxon-name-part></tp:taxon-name></italic> (male) <bold>E</bold><italic><tp:taxon-name><tp:taxon-name-part taxon-name-part-type="genus" reg="Agapanthia">A.</tp:taxon-name-part><tp:taxon-name-part taxon-name-part-type="species" reg="alternans">alternans</tp:taxon-name-part><tp:taxon-name-part taxon-name-part-type="subspecies" reg="alternans">alternans</tp:taxon-name-part></tp:taxon-name></italic> (female) <bold>F</bold><italic><tp:taxon-name><tp:taxon-name-part taxon-name-part-type="genus" reg="Oberea">Oberea</tp:taxon-name-part><tp:taxon-name-part taxon-name-part-type="species" reg="kostini">kostini</tp:taxon-name-part></tp:taxon-name></italic> (male) <bold>G</bold><italic><tp:taxon-name><tp:taxon-name-part taxon-name-part-type="genus" reg="Oberea">O.</tp:taxon-name-part><tp:taxon-name-part taxon-name-part-type="species" reg="kostini">kostini</tp:taxon-name-part></tp:taxon-name></italic> (female) <bold>H</bold><italic><tp:taxon-name><tp:taxon-name-part taxon-name-part-type="genus" reg="Oberea">Oberea</tp:taxon-name-part><tp:taxon-name-part taxon-name-part-type="species" reg="ruficeps">ruficeps</tp:taxon-name-part><tp:taxon-name-part taxon-name-part-type="subspecies" reg="ruficeps">ruficeps</tp:taxon-name-part></tp:taxon-name></italic> (male) <bold>I</bold><italic><tp:taxon-name><tp:taxon-name-part taxon-name-part-type="genus" reg="Oberea">O.</tp:taxon-name-part><tp:taxon-name-part taxon-name-part-type="species" reg="ruficeps">ruficeps</tp:taxon-name-part><tp:taxon-name-part taxon-name-part-type="subspecies" reg="ruficeps">ruficeps</tp:taxon-name-part></tp:taxon-name></italic> (female).</p></caption><graphic xmlns:xlink="http://www.w3.org/1999/xlink" xlink:href="zookeys-805-059-g006.jpg" position="float" orientation="portrait" xlink:type="simple" id="oo_248769.jpg"/></fig><fig id="F7" position="float" orientation="portrait"><label>Figure 6.</label><caption><p>Photos of longhorn beetles specimens collected during the expedition to Kazakhstan in 2017: <bold>A</bold><italic><tp:taxon-name><tp:taxon-name-part taxon-name-part-type="genus" reg="Dorcadion">Dorcadion</tp:taxon-name-part><tp:taxon-name-part taxon-name-part-type="species" reg="abakumovi">abakumovi</tp:taxon-name-part><tp:taxon-name-part taxon-name-part-type="subspecies" reg="sarkandicum">sarkandicum</tp:taxon-name-part></tp:taxon-name></italic> (male) <bold>B</bold><italic><tp:taxon-name><tp:taxon-name-part taxon-name-part-type="genus" reg="Dorcadion">D.</tp:taxon-name-part><tp:taxon-name-part taxon-name-part-type="species" reg="abakumovi">abakumovi</tp:taxon-name-part><tp:taxon-name-part taxon-name-part-type="subspecies" reg="sarkandicum">sarkandicum</tp:taxon-name-part></tp:taxon-name></italic> (female) <bold>C</bold><italic><tp:taxon-name><tp:taxon-name-part taxon-name-part-type="genus" reg="Dorcadion">Dorcadion</tp:taxon-name-part><tp:taxon-name-part taxon-name-part-type="species" reg="tenuelineatum">tenuelineatum</tp:taxon-name-part></tp:taxon-name></italic> (male) <bold>D</bold><italic><tp:taxon-name><tp:taxon-name-part taxon-name-part-type="genus" reg="Dorcadion">D.</tp:taxon-name-part><tp:taxon-name-part taxon-name-part-type="species" reg="tenuelineatum">tenuelineatum</tp:taxon-name-part></tp:taxon-name></italic> (female) <bold>E</bold><italic><tp:taxon-name><tp:taxon-name-part taxon-name-part-type="genus" reg="Dorcadion">Dorcadion</tp:taxon-name-part><tp:taxon-name-part taxon-name-part-type="species" reg="crassipes">crassipes</tp:taxon-name-part><tp:taxon-name-part taxon-name-part-type="subspecies" reg="crassipes">crassipes</tp:taxon-name-part></tp:taxon-name></italic> (male) <bold>F</bold><italic><tp:taxon-name><tp:taxon-name-part taxon-name-part-type="genus" reg="Dorcadion">D.</tp:taxon-name-part><tp:taxon-name-part taxon-name-part-type="species" reg="crassipes">crassipes</tp:taxon-name-part><tp:taxon-name-part taxon-name-part-type="subspecies" reg="crassipes">crassipes</tp:taxon-name-part></tp:taxon-name></italic> (female) <bold>G</bold><italic><tp:taxon-name><tp:taxon-name-part taxon-name-part-type="genus" reg="Dorcadion">Dorcadion</tp:taxon-name-part><tp:taxon-name-part taxon-name-part-type="species" reg="acutispinum">acutispinum</tp:taxon-name-part></tp:taxon-name></italic> (male) <bold>H</bold><tp:taxon-name><tp:taxon-name-part taxon-name-part-type="genus" reg="Dorcadion">D.</tp:taxon-name-part><tp:taxon-name-part taxon-name-part-type="infraspecific-rank">a</tp:taxon-name-part><tp:taxon-name-part taxon-name-part-type="aberration" reg="cutispinum">cutispinum</tp:taxon-name-part></tp:taxon-name> (female) <bold>I</bold><italic><tp:taxon-name><tp:taxon-name-part taxon-name-part-type="genus" reg="Dorcadion">Dorcadion</tp:taxon-name-part><tp:taxon-name-part taxon-name-part-type="species" reg="gebleri">gebleri</tp:taxon-name-part><tp:taxon-name-part taxon-name-part-type="subspecies" reg="gebleri">gebleri</tp:taxon-name-part></tp:taxon-name></italic> (male, Zaysan environs) <bold>J</bold><italic><tp:taxon-name><tp:taxon-name-part taxon-name-part-type="genus" reg="Dorcadion">D.</tp:taxon-name-part><tp:taxon-name-part taxon-name-part-type="species" reg="gebleri">gebleri</tp:taxon-name-part><tp:taxon-name-part taxon-name-part-type="subspecies" reg="gebleri">gebleri</tp:taxon-name-part></tp:taxon-name></italic> (male, Kabanbay environs) <bold>K</bold><italic><tp:taxon-name><tp:taxon-name-part taxon-name-part-type="genus" reg="Dorcadion">D.</tp:taxon-name-part><tp:taxon-name-part taxon-name-part-type="species" reg="gebleri">gebleri</tp:taxon-name-part><tp:taxon-name-part taxon-name-part-type="subspecies" reg="gebleri">gebleri</tp:taxon-name-part></tp:taxon-name></italic> (female) <bold>L</bold><italic><tp:taxon-name><tp:taxon-name-part taxon-name-part-type="genus" reg="Dorcadion">Dorcadion</tp:taxon-name-part><tp:taxon-name-part taxon-name-part-type="species" reg="arietinum">arietinum</tp:taxon-name-part><tp:taxon-name-part taxon-name-part-type="subspecies" reg="arietinum">arietinum</tp:taxon-name-part></tp:taxon-name></italic> (male).</p></caption><graphic xmlns:xlink="http://www.w3.org/1999/xlink" xlink:href="zookeys-805-059-g007.jpg" position="float" orientation="portrait" xlink:type="simple" id="oo_248770.jpg"/></fig><fig id="F8" position="float" orientation="portrait"><label>Figure 7.</label><caption><p>Photos of longhorn beetles specimens collected during the expedition to Kazakhstan in 2017: <bold>A</bold><italic><tp:taxon-name><tp:taxon-name-part taxon-name-part-type="genus" reg="Dorcadion">Dorcadion</tp:taxon-name-part><tp:taxon-name-part taxon-name-part-type="species" reg="absinthium">absinthium</tp:taxon-name-part><tp:taxon-name-part taxon-name-part-type="subspecies" reg="ishkovi">ishkovi</tp:taxon-name-part></tp:taxon-name></italic> (male) <bold>B</bold><italic><tp:taxon-name><tp:taxon-name-part taxon-name-part-type="genus" reg="Dorcadion">D.</tp:taxon-name-part><tp:taxon-name-part taxon-name-part-type="species" reg="absinthium">absinthium</tp:taxon-name-part><tp:taxon-name-part taxon-name-part-type="subspecies" reg="ishkovi">ishkovi</tp:taxon-name-part></tp:taxon-name></italic> (female) <bold>C</bold><italic><tp:taxon-name><tp:taxon-name-part taxon-name-part-type="genus" reg="Dorcadion">Dorcadion</tp:taxon-name-part><tp:taxon-name-part taxon-name-part-type="species" reg="kapchagaicum">kapchagaicum</tp:taxon-name-part></tp:taxon-name></italic> (male) <bold>D</bold><italic><tp:taxon-name><tp:taxon-name-part taxon-name-part-type="genus" reg="Dorcadion">D.</tp:taxon-name-part><tp:taxon-name-part taxon-name-part-type="species" reg="kapchagaicum">kapchagaicum</tp:taxon-name-part></tp:taxon-name></italic> (female) <bold>E</bold><italic><tp:taxon-name><tp:taxon-name-part taxon-name-part-type="genus" reg="Dorcadion">Dorcadion</tp:taxon-name-part><tp:taxon-name-part taxon-name-part-type="species" reg="nikolaevi">nikolaevi</tp:taxon-name-part></tp:taxon-name></italic> (male) <bold>F</bold><italic><tp:taxon-name><tp:taxon-name-part taxon-name-part-type="genus" reg="Dorcadion">D.</tp:taxon-name-part><tp:taxon-name-part taxon-name-part-type="species" reg="nikolaevi">nikolaevi</tp:taxon-name-part></tp:taxon-name></italic> (female) <bold>G</bold><italic><tp:taxon-name><tp:taxon-name-part taxon-name-part-type="genus" reg="Dorcadion">Dorcadion</tp:taxon-name-part><tp:taxon-name-part taxon-name-part-type="species" reg="suvorovi">suvorovi</tp:taxon-name-part><tp:taxon-name-part taxon-name-part-type="subspecies" reg="konyrolenum">konyrolenum</tp:taxon-name-part></tp:taxon-name></italic> (male) <bold>H</bold><italic><tp:taxon-name><tp:taxon-name-part taxon-name-part-type="genus" reg="Dorcadion">D.</tp:taxon-name-part><tp:taxon-name-part taxon-name-part-type="species" reg="suvorovi">suvorovi</tp:taxon-name-part><tp:taxon-name-part taxon-name-part-type="subspecies" reg="konyrolenum">konyrolenum</tp:taxon-name-part></tp:taxon-name></italic> (female) <bold>I</bold><italic><tp:taxon-name><tp:taxon-name-part taxon-name-part-type="genus" reg="Dorcadion">Dorcadion</tp:taxon-name-part><tp:taxon-name-part taxon-name-part-type="species" reg="tianshanskii">tianshanskii</tp:taxon-name-part><tp:taxon-name-part taxon-name-part-type="subspecies" reg="radkevitshi">radkevitshi</tp:taxon-name-part></tp:taxon-name></italic> (male) <bold>J</bold><italic><tp:taxon-name><tp:taxon-name-part taxon-name-part-type="genus" reg="Dorcadion">D.</tp:taxon-name-part><tp:taxon-name-part taxon-name-part-type="species" reg="tianshanskii">tianshanskii</tp:taxon-name-part><tp:taxon-name-part taxon-name-part-type="subspecies" reg="radkevitshi">radkevitshi</tp:taxon-name-part></tp:taxon-name></italic> (female) <bold>K</bold><italic><tp:taxon-name><tp:taxon-name-part taxon-name-part-type="genus" reg="Dorcadion">Dorcadion</tp:taxon-name-part><tp:taxon-name-part taxon-name-part-type="species" reg="unidiscale">unidiscale</tp:taxon-name-part></tp:taxon-name></italic> (male) <bold>L</bold><italic><tp:taxon-name><tp:taxon-name-part taxon-name-part-type="genus" reg="Dorcadion">D.</tp:taxon-name-part><tp:taxon-name-part taxon-name-part-type="species" reg="unidiscale">unidiscale</tp:taxon-name-part></tp:taxon-name></italic> (female).</p></caption><graphic xmlns:xlink="http://www.w3.org/1999/xlink" xlink:href="zookeys-805-059-g008.jpg" position="float" orientation="portrait" xlink:type="simple" id="oo_248771.jpg"/></fig><fig id="F9" position="float" orientation="portrait"><label>Figure 8.</label><caption><p>Photos of longhorn beetles specimens collected during the expedition to Kazakhstan in 2017: <bold>A</bold><italic><tp:taxon-name><tp:taxon-name-part taxon-name-part-type="genus" reg="Dorcadion">Dorcadion</tp:taxon-name-part><tp:taxon-name-part taxon-name-part-type="species" reg="songaricum">songaricum</tp:taxon-name-part></tp:taxon-name></italic> (female) <bold>B</bold><italic><tp:taxon-name><tp:taxon-name-part taxon-name-part-type="genus" reg="Dorcadion">Dorcadion</tp:taxon-name-part><tp:taxon-name-part taxon-name-part-type="species" reg="morozovi">morozovi</tp:taxon-name-part></tp:taxon-name></italic> (female) <bold>C</bold><italic><tp:taxon-name><tp:taxon-name-part taxon-name-part-type="genus" reg="Dorcadion">Dorcadion</tp:taxon-name-part><tp:taxon-name-part taxon-name-part-type="species" reg="semenovi">semenovi</tp:taxon-name-part><tp:taxon-name-part taxon-name-part-type="subspecies" reg="semenovi">semenovi</tp:taxon-name-part></tp:taxon-name></italic> (male) <bold>D</bold><italic><tp:taxon-name><tp:taxon-name-part taxon-name-part-type="genus" reg="Dorcadion">D.</tp:taxon-name-part><tp:taxon-name-part taxon-name-part-type="species" reg="semenovi">semenovi</tp:taxon-name-part><tp:taxon-name-part taxon-name-part-type="subspecies" reg="semenovi">semenovi</tp:taxon-name-part></tp:taxon-name></italic> (female) <bold>E</bold><italic><tp:taxon-name><tp:taxon-name-part taxon-name-part-type="genus" reg="Dorcadion">Dorcadion</tp:taxon-name-part><tp:taxon-name-part taxon-name-part-type="species" reg="sokolowi">sokolowi</tp:taxon-name-part></tp:taxon-name></italic> (male) <bold>F</bold><italic><tp:taxon-name><tp:taxon-name-part taxon-name-part-type="genus" reg="Dorcadion">D.</tp:taxon-name-part><tp:taxon-name-part taxon-name-part-type="species" reg="sokolowi">sokolowi</tp:taxon-name-part></tp:taxon-name></italic> (female) <bold>G</bold><italic><tp:taxon-name><tp:taxon-name-part taxon-name-part-type="genus" reg="Eodorcadion">Eodorcadion</tp:taxon-name-part><tp:taxon-name-part taxon-name-part-type="species" reg="carinatum">carinatum</tp:taxon-name-part><tp:taxon-name-part taxon-name-part-type="subspecies" reg="carinatum">carinatum</tp:taxon-name-part></tp:taxon-name></italic> (male) <bold>H</bold><italic><tp:taxon-name><tp:taxon-name-part taxon-name-part-type="genus" reg="Politodorcadion">Politodorcadion</tp:taxon-name-part><tp:taxon-name-part taxon-name-part-type="species" reg="politum">politum</tp:taxon-name-part><tp:taxon-name-part taxon-name-part-type="subspecies" reg="politum">politum</tp:taxon-name-part></tp:taxon-name></italic> (male) <bold>I</bold><italic><tp:taxon-name><tp:taxon-name-part taxon-name-part-type="genus" reg="Politodorcadion">P.</tp:taxon-name-part><tp:taxon-name-part taxon-name-part-type="species" reg="politum">politum</tp:taxon-name-part><tp:taxon-name-part taxon-name-part-type="subspecies" reg="politum">politum</tp:taxon-name-part></tp:taxon-name></italic> (female) <bold>J</bold><italic><tp:taxon-name><tp:taxon-name-part taxon-name-part-type="genus" reg="Politodorcadion">Politodorcadion</tp:taxon-name-part><tp:taxon-name-part taxon-name-part-type="species" reg="ribbei">ribbei</tp:taxon-name-part><tp:taxon-name-part taxon-name-part-type="subspecies" reg="bobrovi">bobrovi</tp:taxon-name-part></tp:taxon-name></italic> (male) <bold>K</bold><italic><tp:taxon-name><tp:taxon-name-part taxon-name-part-type="genus" reg="Politodorcadion">P.</tp:taxon-name-part><tp:taxon-name-part taxon-name-part-type="species" reg="ribbei">ribbei</tp:taxon-name-part><tp:taxon-name-part taxon-name-part-type="subspecies" reg="bobrovi">bobrovi</tp:taxon-name-part></tp:taxon-name></italic> (female).</p></caption><graphic xmlns:xlink="http://www.w3.org/1999/xlink" xlink:href="zookeys-805-059-g009.jpg" position="float" orientation="portrait" xlink:type="simple" id="oo_248772.jpg"/></fig><fig id="F10" position="float" orientation="portrait"><label>Figure 9.</label><caption><p>Field photos of imagines in nature and habitats of typical Kazakh cerambycid species: <bold>A</bold> male of <italic><tp:taxon-name><tp:taxon-name-part taxon-name-part-type="genus" reg="Psilotarsus">Psilotarsus</tp:taxon-name-part><tp:taxon-name-part taxon-name-part-type="species" reg="brachypterus">brachypterus</tp:taxon-name-part><tp:taxon-name-part taxon-name-part-type="subspecies" reg="brachypterus">brachypterus</tp:taxon-name-part></tp:taxon-name></italic><bold>B</bold> female of <italic><tp:taxon-name><tp:taxon-name-part taxon-name-part-type="genus" reg="Psilotarsus">P.</tp:taxon-name-part><tp:taxon-name-part taxon-name-part-type="species" reg="brachypterus">brachypterus</tp:taxon-name-part><tp:taxon-name-part taxon-name-part-type="subspecies" reg="brachypterus">brachypterus</tp:taxon-name-part></tp:taxon-name></italic><bold>C</bold> female of <italic><tp:taxon-name><tp:taxon-name-part taxon-name-part-type="genus" reg="Psilotarsus">P.</tp:taxon-name-part><tp:taxon-name-part taxon-name-part-type="species" reg="brachypterus">brachypterus</tp:taxon-name-part><tp:taxon-name-part taxon-name-part-type="subspecies" reg="brachypterus">brachypterus</tp:taxon-name-part></tp:taxon-name></italic> while spraying pheromones with raised ovipositor <bold>D</bold> massive occurrence of the males of <italic><tp:taxon-name><tp:taxon-name-part taxon-name-part-type="genus" reg="Psilotarsus">P.</tp:taxon-name-part><tp:taxon-name-part taxon-name-part-type="species" reg="brachypterus">brachypterus</tp:taxon-name-part><tp:taxon-name-part taxon-name-part-type="subspecies" reg="brachypterus">brachypterus</tp:taxon-name-part></tp:taxon-name></italic> attracted to an artificial light source <bold>E</bold> male of <italic><tp:taxon-name><tp:taxon-name-part taxon-name-part-type="genus" reg="Psilotarsus">P.</tp:taxon-name-part><tp:taxon-name-part taxon-name-part-type="species" reg="brachypterus">brachypterus</tp:taxon-name-part><tp:taxon-name-part taxon-name-part-type="subspecies" reg="brachypterus">brachypterus</tp:taxon-name-part></tp:taxon-name></italic> hunted by <italic><tp:taxon-name><tp:taxon-name-part taxon-name-part-type="genus" reg="Latrodectus">Latrodectus</tp:taxon-name-part><tp:taxon-name-part taxon-name-part-type="species" reg="tredecimguttatus">tredecimguttatus</tp:taxon-name-part></tp:taxon-name></italic><bold>F</bold><italic><tp:taxon-name><tp:taxon-name-part taxon-name-part-type="genus" reg="Artemisia">Artemisia</tp:taxon-name-part></tp:taxon-name></italic>-desert in Kurshim environs, the habitat of <italic><tp:taxon-name><tp:taxon-name-part taxon-name-part-type="genus" reg="Psilotarsus">P.</tp:taxon-name-part><tp:taxon-name-part taxon-name-part-type="species" reg="brachypterus">brachypterus</tp:taxon-name-part><tp:taxon-name-part taxon-name-part-type="subspecies" reg="brachypterus">brachypterus</tp:taxon-name-part></tp:taxon-name></italic><bold>G</bold> male of <italic><tp:taxon-name><tp:taxon-name-part taxon-name-part-type="genus" reg="Psilotarsus">Psilotarsus</tp:taxon-name-part><tp:taxon-name-part taxon-name-part-type="species" reg="brachypterus">brachypterus</tp:taxon-name-part><tp:taxon-name-part taxon-name-part-type="subspecies" reg="pubiventris">pubiventris</tp:taxon-name-part></tp:taxon-name></italic><bold>H</bold> female of <italic><tp:taxon-name><tp:taxon-name-part taxon-name-part-type="genus" reg="Psilotarsus">P.</tp:taxon-name-part><tp:taxon-name-part taxon-name-part-type="species" reg="brachypterus">brachypterus</tp:taxon-name-part><tp:taxon-name-part taxon-name-part-type="subspecies" reg="pubiventris">pubiventris</tp:taxon-name-part></tp:taxon-name></italic>.</p></caption><graphic xmlns:xlink="http://www.w3.org/1999/xlink" xlink:href="zookeys-805-059-g010.jpg" position="float" orientation="portrait" xlink:type="simple" id="oo_248773.jpg"/></fig><fig id="F11" position="float" orientation="portrait"><label>Figure 10.</label><caption><p>Field photos of imagines in nature, host plants and habitats of typical Kazakh cerambycid species: <bold>A</bold> semi-shrub desert in Kapchagay environs, the habitat of <italic><tp:taxon-name><tp:taxon-name-part taxon-name-part-type="genus" reg="Psilotarsus">Psilotarsus</tp:taxon-name-part><tp:taxon-name-part taxon-name-part-type="species" reg="brachypterus">brachypterus</tp:taxon-name-part><tp:taxon-name-part taxon-name-part-type="subspecies" reg="pubiventris">pubiventris</tp:taxon-name-part></tp:taxon-name></italic><bold>B</bold> flood barrier formed with oleasters branches, the habitat of <italic><tp:taxon-name><tp:taxon-name-part taxon-name-part-type="genus" reg="Turanium">Turanium</tp:taxon-name-part><tp:taxon-name-part taxon-name-part-type="species" reg="scabrum">scabrum</tp:taxon-name-part></tp:taxon-name></italic> and <italic><tp:taxon-name><tp:taxon-name-part taxon-name-part-type="genus" reg="Chlorophorus">Chlorophorus</tp:taxon-name-part><tp:taxon-name-part taxon-name-part-type="species" reg="elaeagni">elaeagni</tp:taxon-name-part></tp:taxon-name></italic><bold>C</bold> blossoming tamarisks in the habitat of <italic><tp:taxon-name><tp:taxon-name-part taxon-name-part-type="genus" reg="Chlorophorus">Ch.</tp:taxon-name-part><tp:taxon-name-part taxon-name-part-type="species" reg="elaeagni">elaeagni</tp:taxon-name-part></tp:taxon-name></italic> and <italic><tp:taxon-name><tp:taxon-name-part taxon-name-part-type="genus" reg="Anoplistes">Anoplistes</tp:taxon-name-part><tp:taxon-name-part taxon-name-part-type="species" reg="jacobsoni">jacobsoni</tp:taxon-name-part></tp:taxon-name></italic><bold>D</bold> bank of the Syr Darya River in Tartogay environs, the habitat of <italic><tp:taxon-name><tp:taxon-name-part taxon-name-part-type="genus" reg="Oberea">Oberea</tp:taxon-name-part><tp:taxon-name-part taxon-name-part-type="species" reg="ruficeps">ruficeps</tp:taxon-name-part><tp:taxon-name-part taxon-name-part-type="subspecies" reg="ruficeps">ruficeps</tp:taxon-name-part></tp:taxon-name></italic><bold>E</bold> male of <italic><tp:taxon-name><tp:taxon-name-part taxon-name-part-type="genus" reg="Anoplistes">Anoplistes</tp:taxon-name-part><tp:taxon-name-part taxon-name-part-type="species" reg="galusoi">galusoi</tp:taxon-name-part></tp:taxon-name></italic><bold>F</bold><italic><tp:taxon-name><tp:taxon-name-part taxon-name-part-type="genus" reg="Anoplistes">A.</tp:taxon-name-part><tp:taxon-name-part taxon-name-part-type="species" reg="galusoi">galusoi</tp:taxon-name-part></tp:taxon-name></italic> on <italic><tp:taxon-name><tp:taxon-name-part taxon-name-part-type="genus" reg="Ephedra">Ephedra</tp:taxon-name-part><tp:taxon-name-part taxon-name-part-type="species" reg="strobilacea">strobilacea</tp:taxon-name-part></tp:taxon-name></italic><bold>G</bold> shrubs of <italic><tp:taxon-name><tp:taxon-name-part taxon-name-part-type="genus" reg="Ephedra">E.</tp:taxon-name-part><tp:taxon-name-part taxon-name-part-type="species" reg="strobilacea">strobilacea</tp:taxon-name-part></tp:taxon-name></italic>, the host plant of <italic><tp:taxon-name><tp:taxon-name-part taxon-name-part-type="genus" reg="Anoplistes">A.</tp:taxon-name-part><tp:taxon-name-part taxon-name-part-type="species" reg="galusoi">galusoi</tp:taxon-name-part></tp:taxon-name></italic><bold>H</bold> mountain slopes in Altyn-Emel National Park, the habitat of <italic><tp:taxon-name><tp:taxon-name-part taxon-name-part-type="genus" reg="Anoplistes">A.</tp:taxon-name-part><tp:taxon-name-part taxon-name-part-type="species" reg="galusoi">galusoi</tp:taxon-name-part></tp:taxon-name></italic>.</p></caption><graphic xmlns:xlink="http://www.w3.org/1999/xlink" xlink:href="zookeys-805-059-g011.jpg" position="float" orientation="portrait" xlink:type="simple" id="oo_248774.jpg"/></fig><fig id="F12" position="float" orientation="portrait"><label>Figure 11.</label><caption><p>Field photos of imagines in nature, host plants and habitats of typical Kazakh cerambycid species: <bold>A</bold> male of <italic><tp:taxon-name><tp:taxon-name-part taxon-name-part-type="genus" reg="Anoplistes">Anoplistes</tp:taxon-name-part><tp:taxon-name-part taxon-name-part-type="species" reg="jacobsoni">jacobsoni</tp:taxon-name-part></tp:taxon-name></italic><bold>B</bold> female of <italic><tp:taxon-name><tp:taxon-name-part taxon-name-part-type="genus" reg="Anoplistes">A.</tp:taxon-name-part><tp:taxon-name-part taxon-name-part-type="species" reg="jacobsoni">jacobsoni</tp:taxon-name-part></tp:taxon-name></italic><bold>C</bold> pair of <italic><tp:taxon-name><tp:taxon-name-part taxon-name-part-type="genus" reg="Anoplistes">A.</tp:taxon-name-part><tp:taxon-name-part taxon-name-part-type="species" reg="jacobsoni">jacobsoni</tp:taxon-name-part></tp:taxon-name> in copula</italic> on <italic><tp:taxon-name><tp:taxon-name-part taxon-name-part-type="genus" reg="Halimodendron">Halimodendron</tp:taxon-name-part><tp:taxon-name-part taxon-name-part-type="species" reg="halodendron">halodendron</tp:taxon-name-part></tp:taxon-name></italic><bold>D</bold> tugays with <italic><tp:taxon-name><tp:taxon-name-part taxon-name-part-type="genus" reg="Halimodendron">Halimodendron</tp:taxon-name-part></tp:taxon-name></italic>, <italic><tp:taxon-name><tp:taxon-name-part taxon-name-part-type="genus" reg="Tamarix">Tamarix</tp:taxon-name-part></tp:taxon-name></italic> and <italic><tp:taxon-name><tp:taxon-name-part taxon-name-part-type="genus" reg="Eleagnus">Eleagnus</tp:taxon-name-part></tp:taxon-name></italic> in Tartogay environs, the habitat of <italic><tp:taxon-name><tp:taxon-name-part taxon-name-part-type="genus" reg="Anoplistes">A.</tp:taxon-name-part><tp:taxon-name-part taxon-name-part-type="species" reg="jacobsoni">jacobsoni</tp:taxon-name-part></tp:taxon-name></italic> and <italic><tp:taxon-name><tp:taxon-name-part taxon-name-part-type="genus" reg="Chlorophorus">Chlorophorus</tp:taxon-name-part><tp:taxon-name-part taxon-name-part-type="species" reg="elaeagni">elaeagni</tp:taxon-name-part></tp:taxon-name></italic><bold>E</bold> shrub of <italic><tp:taxon-name><tp:taxon-name-part taxon-name-part-type="genus" reg="Halimodendron">H.</tp:taxon-name-part><tp:taxon-name-part taxon-name-part-type="species" reg="halodendron">halodendron</tp:taxon-name-part></tp:taxon-name></italic>, the host plant of <italic><tp:taxon-name><tp:taxon-name-part taxon-name-part-type="genus" reg="Anoplistes">A.</tp:taxon-name-part><tp:taxon-name-part taxon-name-part-type="species" reg="jacobsoni">jacobsoni</tp:taxon-name-part></tp:taxon-name></italic><bold>F</bold> larval feeding gallery of <italic><tp:taxon-name><tp:taxon-name-part taxon-name-part-type="genus" reg="Anoplistes">A.</tp:taxon-name-part><tp:taxon-name-part taxon-name-part-type="species" reg="jacobsoni">jacobsoni</tp:taxon-name-part></tp:taxon-name></italic> in a stem of <italic><tp:taxon-name><tp:taxon-name-part taxon-name-part-type="genus" reg="Halimodendron">H.</tp:taxon-name-part><tp:taxon-name-part taxon-name-part-type="species" reg="halodendron">halodendron</tp:taxon-name-part></tp:taxon-name></italic><bold>G</bold><italic><tp:taxon-name><tp:taxon-name-part taxon-name-part-type="genus" reg="Caragana">Caragana</tp:taxon-name-part></tp:taxon-name></italic> shrubs in Tarbagatay environs, the habitat of <italic><tp:taxon-name><tp:taxon-name-part taxon-name-part-type="genus" reg="Anoplistes">Anoplistes</tp:taxon-name-part><tp:taxon-name-part taxon-name-part-type="species" reg="halodendri">halodendri</tp:taxon-name-part><tp:taxon-name-part taxon-name-part-type="subspecies" reg="halodendri">halodendri</tp:taxon-name-part></tp:taxon-name></italic><bold>H</bold><italic><tp:taxon-name><tp:taxon-name-part taxon-name-part-type="genus" reg="Caragana">Caragana</tp:taxon-name-part></tp:taxon-name></italic> sp., the host plant of <italic><tp:taxon-name><tp:taxon-name-part taxon-name-part-type="genus" reg="Anoplistes">A.</tp:taxon-name-part><tp:taxon-name-part taxon-name-part-type="species" reg="halodendri">halodendri</tp:taxon-name-part><tp:taxon-name-part taxon-name-part-type="subspecies" reg="halodendri">halodendri</tp:taxon-name-part></tp:taxon-name></italic>.</p></caption><graphic xmlns:xlink="http://www.w3.org/1999/xlink" xlink:href="zookeys-805-059-g012.jpg" position="float" orientation="portrait" xlink:type="simple" id="oo_248775.jpg"/></fig><fig id="F13" position="float" orientation="portrait"><label>Figure 12.</label><caption><p>Field photos of host plants, larval feeding galleries and habitats of typical Kazakh cerambycid species: <bold>A</bold> river bank overgrown by willows, the habitat of <italic><tp:taxon-name><tp:taxon-name-part taxon-name-part-type="genus" reg="Xylotrechus">Xylotrechus</tp:taxon-name-part><tp:taxon-name-part taxon-name-part-type="species" reg="adspersus">adspersus</tp:taxon-name-part></tp:taxon-name></italic><bold>B</bold> larval feeding gallery of <italic><tp:taxon-name><tp:taxon-name-part taxon-name-part-type="genus" reg="Xylotrechus">X.</tp:taxon-name-part><tp:taxon-name-part taxon-name-part-type="species" reg="adspersus">adspersus</tp:taxon-name-part></tp:taxon-name></italic> in a branch of <italic><tp:taxon-name><tp:taxon-name-part taxon-name-part-type="genus" reg="Salix">Salix</tp:taxon-name-part></tp:taxon-name></italic> sp. <bold>C</bold> roadside vegetation strip in Taskesken environs, the habitat of <italic><tp:taxon-name><tp:taxon-name-part taxon-name-part-type="genus" reg="Xylotrechus">Xylotrechus</tp:taxon-name-part><tp:taxon-name-part taxon-name-part-type="species" reg="alakolensis">alakolensis</tp:taxon-name-part></tp:taxon-name></italic><bold>D</bold> hilly grove with birches, the habitat of <italic><tp:taxon-name><tp:taxon-name-part taxon-name-part-type="genus" reg="Xylotrechus">Xylotrechus</tp:taxon-name-part><tp:taxon-name-part taxon-name-part-type="species" reg="hircus">hircus</tp:taxon-name-part></tp:taxon-name></italic><bold>E</bold> inflorescences of <italic><tp:taxon-name><tp:taxon-name-part taxon-name-part-type="genus" reg="Lepidium">Lepidium</tp:taxon-name-part><tp:taxon-name-part taxon-name-part-type="species" reg="draba">draba</tp:taxon-name-part></tp:taxon-name></italic>, the food plant of <italic><tp:taxon-name><tp:taxon-name-part taxon-name-part-type="genus" reg="Cleroclytus">Cleroclytus</tp:taxon-name-part><tp:taxon-name-part taxon-name-part-type="species" reg="semirufus">semirufus</tp:taxon-name-part><tp:taxon-name-part taxon-name-part-type="subspecies" reg="collaris">collaris</tp:taxon-name-part></tp:taxon-name></italic><bold>F</bold><italic><tp:taxon-name><tp:taxon-name-part taxon-name-part-type="genus" reg="Berberis">Berberis</tp:taxon-name-part><tp:taxon-name-part taxon-name-part-type="species" reg="vulgaris">vulgaris</tp:taxon-name-part></tp:taxon-name></italic>, the host plant of <italic><tp:taxon-name><tp:taxon-name-part taxon-name-part-type="genus" reg="Cleroclytus">C.</tp:taxon-name-part><tp:taxon-name-part taxon-name-part-type="species" reg="semirufus">semirufus</tp:taxon-name-part><tp:taxon-name-part taxon-name-part-type="subspecies" reg="collaris">collaris</tp:taxon-name-part></tp:taxon-name></italic><bold>G</bold><italic><tp:taxon-name><tp:taxon-name-part taxon-name-part-type="genus" reg="Astragalus">Astragalus</tp:taxon-name-part><tp:taxon-name-part taxon-name-part-type="species" reg="sieversianus">sieversianus</tp:taxon-name-part></tp:taxon-name></italic>, possible host plant of <italic><tp:taxon-name><tp:taxon-name-part taxon-name-part-type="genus" reg="Agapanthia">Agapanthia</tp:taxon-name-part><tp:taxon-name-part taxon-name-part-type="species" reg="violacea">violacea</tp:taxon-name-part></tp:taxon-name></italic><bold>H</bold> roadside strip with herbaceous vegetation, the habitat of <italic><tp:taxon-name><tp:taxon-name-part taxon-name-part-type="genus" reg="Agapanthia">Agapanthia</tp:taxon-name-part><tp:taxon-name-part taxon-name-part-type="species" reg="alternans">alternans</tp:taxon-name-part><tp:taxon-name-part taxon-name-part-type="subspecies" reg="alternans">alternans</tp:taxon-name-part></tp:taxon-name></italic>.</p></caption><graphic xmlns:xlink="http://www.w3.org/1999/xlink" xlink:href="zookeys-805-059-g013.jpg" position="float" orientation="portrait" xlink:type="simple" id="oo_248776.jpg"/></fig><fig id="F14" position="float" orientation="portrait"><label>Figure 13.</label><caption><p>Field photos of imagines in nature and habitats of typical Kazakh cerambycid species: <bold>A</bold> steppe area in Arkhaly environs, the habitat of <italic><tp:taxon-name><tp:taxon-name-part taxon-name-part-type="genus" reg="Dorcadion">Dorcadion</tp:taxon-name-part><tp:taxon-name-part taxon-name-part-type="species" reg="absinthium">absinthium</tp:taxon-name-part><tp:taxon-name-part taxon-name-part-type="subspecies" reg="ishkovi">ishkovi</tp:taxon-name-part></tp:taxon-name></italic><bold>B</bold> male of <italic><tp:taxon-name><tp:taxon-name-part taxon-name-part-type="genus" reg="Dorcadion">Dorcadion</tp:taxon-name-part><tp:taxon-name-part taxon-name-part-type="species" reg="acutispinum">acutispinum</tp:taxon-name-part></tp:taxon-name></italic><bold>C</bold> male of <italic><tp:taxon-name><tp:taxon-name-part taxon-name-part-type="genus" reg="Dorcadion">Dorcadion</tp:taxon-name-part><tp:taxon-name-part taxon-name-part-type="species" reg="arietinum">arietinum</tp:taxon-name-part><tp:taxon-name-part taxon-name-part-type="subspecies" reg="arietinum">arietinum</tp:taxon-name-part></tp:taxon-name></italic><bold>D</bold> mountain steppe area in Kegen environs, the habitat of <italic><tp:taxon-name><tp:taxon-name-part taxon-name-part-type="genus" reg="Dorcadion">D.</tp:taxon-name-part><tp:taxon-name-part taxon-name-part-type="species" reg="arietinum">arietinum</tp:taxon-name-part><tp:taxon-name-part taxon-name-part-type="subspecies" reg="arietinum">arietinum</tp:taxon-name-part></tp:taxon-name></italic>, <italic><tp:taxon-name><tp:taxon-name-part taxon-name-part-type="genus" reg="Dorcadion">Dorcadion</tp:taxon-name-part><tp:taxon-name-part taxon-name-part-type="species" reg="crassipes">crassipes</tp:taxon-name-part><tp:taxon-name-part taxon-name-part-type="subspecies" reg="crassipes">crassipes</tp:taxon-name-part></tp:taxon-name></italic> and <italic><tp:taxon-name><tp:taxon-name-part taxon-name-part-type="genus" reg="Dorcadion">Dorcadion</tp:taxon-name-part><tp:taxon-name-part taxon-name-part-type="species" reg="semenovi">semenovi</tp:taxon-name-part><tp:taxon-name-part taxon-name-part-type="subspecies" reg="semenovi">semenovi</tp:taxon-name-part></tp:taxon-name></italic><bold>E</bold> female of <italic><tp:taxon-name><tp:taxon-name-part taxon-name-part-type="genus" reg="Dorcadion">Dorcadion</tp:taxon-name-part><tp:taxon-name-part taxon-name-part-type="species" reg="gebleri">gebleri</tp:taxon-name-part><tp:taxon-name-part taxon-name-part-type="subspecies" reg="gebleri">gebleri</tp:taxon-name-part></tp:taxon-name></italic><bold>F</bold> mountain steppe area in Zaysan environs, the habitat of <italic><tp:taxon-name><tp:taxon-name-part taxon-name-part-type="genus" reg="Dorcadion">D.</tp:taxon-name-part><tp:taxon-name-part taxon-name-part-type="species" reg="gebleri">gebleri</tp:taxon-name-part><tp:taxon-name-part taxon-name-part-type="subspecies" reg="gebleri">gebleri</tp:taxon-name-part></tp:taxon-name></italic><bold>G</bold> male of <italic><tp:taxon-name><tp:taxon-name-part taxon-name-part-type="genus" reg="Dorcadion">D.</tp:taxon-name-part><tp:taxon-name-part taxon-name-part-type="species" reg="semenovi">semenovi</tp:taxon-name-part><tp:taxon-name-part taxon-name-part-type="subspecies" reg="semenovi">semenovi</tp:taxon-name-part></tp:taxon-name></italic><bold>H</bold> particular behavior of a few individuals of <italic><tp:taxon-name><tp:taxon-name-part taxon-name-part-type="genus" reg="Dorcadion">Dorcadion</tp:taxon-name-part><tp:taxon-name-part taxon-name-part-type="species" reg="sokolowi">sokolowi</tp:taxon-name-part></tp:taxon-name></italic>.</p></caption><graphic xmlns:xlink="http://www.w3.org/1999/xlink" xlink:href="zookeys-805-059-g014.jpg" position="float" orientation="portrait" xlink:type="simple" id="oo_248777.jpg"/></fig><fig id="F15" position="float" orientation="portrait"><label>Figure 14.</label><caption><p>Field photos of imagines in nature and habitats of typical Kazakh cerambycid species: <bold>A</bold> female of <italic><tp:taxon-name><tp:taxon-name-part taxon-name-part-type="genus" reg="Dorcadion">Dorcadion</tp:taxon-name-part><tp:taxon-name-part taxon-name-part-type="species" reg="suvorovi">suvorovi</tp:taxon-name-part><tp:taxon-name-part taxon-name-part-type="subspecies" reg="konyrolenum">konyrolenum</tp:taxon-name-part></tp:taxon-name></italic><bold>B</bold> steppe area in Karlygash environs, the habitat of <italic><tp:taxon-name><tp:taxon-name-part taxon-name-part-type="genus" reg="Dorcadion">D.</tp:taxon-name-part><tp:taxon-name-part taxon-name-part-type="species" reg="suvorovi">suvorovi</tp:taxon-name-part><tp:taxon-name-part taxon-name-part-type="subspecies" reg="konyrolenum">konyrolenum</tp:taxon-name-part></tp:taxon-name></italic><bold>C</bold> female of <italic><tp:taxon-name><tp:taxon-name-part taxon-name-part-type="genus" reg="Dorcadion">Dorcadion</tp:taxon-name-part><tp:taxon-name-part taxon-name-part-type="species" reg="tianshanskii">tianshanskii</tp:taxon-name-part><tp:taxon-name-part taxon-name-part-type="subspecies" reg="radkevitshi">radkevitshi</tp:taxon-name-part></tp:taxon-name></italic><bold>D</bold> pasture in Kenen environs, the habitat of <italic><tp:taxon-name><tp:taxon-name-part taxon-name-part-type="genus" reg="Dorcadion">D.</tp:taxon-name-part><tp:taxon-name-part taxon-name-part-type="species" reg="tianshanskii">tianshanskii</tp:taxon-name-part><tp:taxon-name-part taxon-name-part-type="subspecies" reg="radkevitshi">radkevitshi</tp:taxon-name-part></tp:taxon-name></italic><bold>E</bold> male of <italic><tp:taxon-name><tp:taxon-name-part taxon-name-part-type="genus" reg="Dorcadion">Dorcadion</tp:taxon-name-part><tp:taxon-name-part taxon-name-part-type="species" reg="unidiscale">unidiscale</tp:taxon-name-part></tp:taxon-name></italic><bold>F</bold> mountain steppe area in Kyzyl Kesik environs, the habitat of <italic><tp:taxon-name><tp:taxon-name-part taxon-name-part-type="genus" reg="Dorcadion">Dorcadion</tp:taxon-name-part><tp:taxon-name-part taxon-name-part-type="species" reg="songaricum">songaricum</tp:taxon-name-part></tp:taxon-name></italic><bold>G</bold> pasture in Verkhnie Tainty environs, the habitat of <italic><tp:taxon-name><tp:taxon-name-part taxon-name-part-type="genus" reg="Eodorcadion">Eodorcadion</tp:taxon-name-part><tp:taxon-name-part taxon-name-part-type="species" reg="carinatum">carinatum</tp:taxon-name-part><tp:taxon-name-part taxon-name-part-type="subspecies" reg="carinatum">carinatum</tp:taxon-name-part></tp:taxon-name></italic><bold>H</bold> male of <italic><tp:taxon-name><tp:taxon-name-part taxon-name-part-type="genus" reg="Politodorcadion">Politodorcadion</tp:taxon-name-part><tp:taxon-name-part taxon-name-part-type="species" reg="politum">politum</tp:taxon-name-part><tp:taxon-name-part taxon-name-part-type="subspecies" reg="politum">politum</tp:taxon-name-part></tp:taxon-name></italic>.</p></caption><graphic xmlns:xlink="http://www.w3.org/1999/xlink" xlink:href="zookeys-805-059-g015.jpg" position="float" orientation="portrait" xlink:type="simple" id="oo_248778.jpg"/></fig><fig id="F16" position="float" orientation="portrait"><label>Figure 15.</label><caption><p>Field photos of habitats of typical Kazakh cerambycid species and some methods used: <bold>A</bold> general view on Sibinka River valley, the habitat of several collected species <bold>B</bold> pea shrubs on stony hills in Sibinka River valley, the habitat of <italic><tp:taxon-name><tp:taxon-name-part taxon-name-part-type="genus" reg="Stenocorus">Stenocorus</tp:taxon-name-part><tp:taxon-name-part taxon-name-part-type="species" reg="minutus">minutus</tp:taxon-name-part></tp:taxon-name></italic> and <italic><tp:taxon-name><tp:taxon-name-part taxon-name-part-type="genus" reg="Anoplistes">Anoplistes</tp:taxon-name-part><tp:taxon-name-part taxon-name-part-type="species" reg="halodendri">halodendri</tp:taxon-name-part><tp:taxon-name-part taxon-name-part-type="subspecies" reg="halodendri">halodendri</tp:taxon-name-part></tp:taxon-name></italic><bold>C</bold> mountain deciduous grove in Bykovo environs, the habitat of numerous collected species <bold>D</bold> general view on mountain deciduous forest along the Khamir River in Putinsevo environs, the habitat of numerous collected species <bold>E</bold> river bank with poplar windfalls, the habitat of <italic><tp:taxon-name><tp:taxon-name-part taxon-name-part-type="genus" reg="Saperda">Saperda</tp:taxon-name-part><tp:taxon-name-part taxon-name-part-type="species" reg="alberti">alberti</tp:taxon-name-part></tp:taxon-name></italic><bold>F</bold> wine trap in poplars forest, the habitat of <italic>inter alia <tp:taxon-name><tp:taxon-name-part taxon-name-part-type="genus" reg="Macroleptura">Macroleptura</tp:taxon-name-part><tp:taxon-name-part taxon-name-part-type="species" reg="thoracica">thoracica</tp:taxon-name-part></tp:taxon-name></italic>, <italic><tp:taxon-name><tp:taxon-name-part taxon-name-part-type="genus" reg="Rhaphuma">Rhaphuma</tp:taxon-name-part><tp:taxon-name-part taxon-name-part-type="species" reg="gracilipes">gracilipes</tp:taxon-name-part></tp:taxon-name></italic> and <italic><tp:taxon-name><tp:taxon-name-part taxon-name-part-type="genus" reg="Exocentrus">Exocentrus</tp:taxon-name-part><tp:taxon-name-part taxon-name-part-type="species" reg="stierlini">stierlini</tp:taxon-name-part></tp:taxon-name></italic><bold>G</bold> attracting insects to artificial light source in <italic><tp:taxon-name><tp:taxon-name-part taxon-name-part-type="genus" reg="Artemisia">Artemisia</tp:taxon-name-part></tp:taxon-name></italic>-desert habitat <bold>H</bold> attracting insects to artificial light source at the edge of a mountain deciduous forest.</p></caption><graphic xmlns:xlink="http://www.w3.org/1999/xlink" xlink:href="zookeys-805-059-g016.jpg" position="float" orientation="portrait" xlink:type="simple" id="oo_248779.jpg"/></fig></tp:treatment-sec><ref-list><ref id="B31"><mixed-citation xmlns:xlink="http://www.w3.org/1999/xlink" xlink:type="simple"><person-group><name name-style="western"><surname>Danilevsky</surname><given-names>ML</given-names></name></person-group> (<year>2018a</year>) Catalogue of Palaearctic <tp:taxon-name><tp:taxon-name-part taxon-name-part-type="superfamily">Cerambycoidea</tp:taxon-name-part></tp:taxon-name>. <ext-link xlink:type="simple" ext-link-type="uri" xlink:href="http://cerambycidae.net/catalog.pdf">http://cerambycidae.net/catalog.pdf</ext-link> [accessed on 16 August 2018]</mixed-citation></ref><ref id="B56"><mixed-citation xmlns:xlink="http://www.w3.org/1999/xlink" xlink:type="simple"><person-group><name name-style="western"><surname>Karpiński</surname><given-names>L</given-names></name><name name-style="western"><surname>Szczepański</surname><given-names>WT</given-names></name><name name-style="western"><surname>Boldgiv</surname><given-names>B</given-names></name><name name-style="western"><surname>Walczak</surname><given-names>M</given-names></name></person-group> (<year>2018</year>) <article-title>New data on the longhorn beetles of Mongolia with particular emphasis on the genus <italic><tp:taxon-name><tp:taxon-name-part taxon-name-part-type="genus">Eodorcadion</tp:taxon-name-part></tp:taxon-name></italic> Breuning, 1947 (<tp:taxon-name><tp:taxon-name-part taxon-name-part-type="order">Coleoptera</tp:taxon-name-part></tp:taxon-name>, <tp:taxon-name><tp:taxon-name-part taxon-name-part-type="family">Cerambycidae</tp:taxon-name-part></tp:taxon-name>).</article-title><source>ZooKeys</source><volume>739</volume>: <fpage>107</fpage>–<lpage>150</lpage>. <ext-link xlink:type="simple" ext-link-type="doi" xlink:href="10.3897/zookeys.739.23675">https://doi.org/10.3897/zookeys.739.23675</ext-link></mixed-citation></ref></ref-list></tp:taxon-treatment>
